# Supplementary material for: ﻿Three new species of the genus Biasticus Stål, 1867 (Insecta, Heteroptera, Reduviidae, Harpactorinae) from Central Highlands, Vietnam
Source: Zookeys. 2022 Aug 24;1118:133–80. doi: 10.3897/zookeys.1118.83156 (PMC9848743; doi:10.3897/zookeys.1118.83156)
Supplement: XML Treatment for Biasticus taynguyenensis [file zookeys.1118.83156-treatment1.xml]

<!DOCTYPE tp:taxon-treatment
  PUBLIC "-//TaxonX//DTD Taxonomic Treatment Publishing DTD v0 20100105//EN" "tax-treatment-NSO.dtd">
<tp:taxon-treatment xmlns:tp="http://www.plazi.org/taxpub"><tp:treatment-meta><kwd-group><label>Taxon classification</label><kwd>
                    <named-content content-type="kingdom">Animalia</named-content>
                  </kwd><kwd>
                    <named-content content-type="order">Hemiptera</named-content>
                  </kwd><kwd>
                    <named-content content-type="family">Reduviidae</named-content>
                  </kwd></kwd-group><mixed-citation publication-type="journal"><person-group><name><surname>Ha</surname><given-names>Ngoc Linh</given-names></name><name><surname>Truong</surname><given-names>Xuan Lam</given-names></name><name><surname>Ishikawa</surname><given-names>Tadashi</given-names></name><name><surname>Jaitrong</surname><given-names>Weeyawat</given-names></name><name><surname>Lee</surname><given-names>Chi Feng</given-names></name><name><surname>Chouangthavy</surname><given-names>Bounsanong</given-names></name><name><surname>Eguchi</surname><given-names>Katsuyuki</given-names></name></person-group><article-title>﻿Three new species of the genus <italic><tp:taxon-name><tp:taxon-name-part taxon-name-part-type="genus" reg="Biasticus">Biasticus</tp:taxon-name-part></tp:taxon-name></italic> Stål, 1867 (<tp:taxon-name><tp:taxon-name-part taxon-name-part-type="class">Insecta</tp:taxon-name-part></tp:taxon-name>, <tp:taxon-name><tp:taxon-name-part taxon-name-part-type="suborder">Heteroptera</tp:taxon-name-part></tp:taxon-name>, <tp:taxon-name><tp:taxon-name-part taxon-name-part-type="family">Reduviidae</tp:taxon-name-part></tp:taxon-name>, <tp:taxon-name><tp:taxon-name-part taxon-name-part-type="subfamily">Harpactorinae</tp:taxon-name-part></tp:taxon-name>) from Central Highlands, Vietnam</article-title><source>Zookeys</source><day>24</day><month>08</month><year>2022</year><volume>1118</volume><fpage>133</fpage><lpage>180</lpage><pub-id pub-id-type="doi">10.3897/zookeys.1118.83156</pub-id></mixed-citation></tp:treatment-meta><tp:nomenclature><label>﻿</label><tp:taxon-name>
                  <object-id xmlns:xlink="http://www.w3.org/1999/xlink" content-type="arpha" xlink:type="simple">3AE772A8-41AA-5A6B-BEA5-FBE68166A037</object-id>
                  <tp:taxon-name-part taxon-name-part-type="genus" reg="Biasticus">Biasticus</tp:taxon-name-part>
                  <tp:taxon-name-part taxon-name-part-type="species" reg="taynguyenensis">taynguyenensis</tp:taxon-name-part>
                  <object-id xmlns:xlink="http://www.w3.org/1999/xlink" content-type="zoobank" xlink:type="simple">https://zoobank.org/290765E6-63AE-49F4-B835-B22A034E4DE7</object-id>
                </tp:taxon-name><tp:taxon-authority>Ha, Truong &amp; Ishikawa</tp:taxon-authority><tp:taxon-status xmlns:xlink="http://www.w3.org/1999/xlink" xlink:type="simple">sp. nov.</tp:taxon-status><xref ref-type="fig" rid="F5">Figs 5A</xref><xref ref-type="fig" rid="F6">, 6A–D</xref><xref ref-type="fig" rid="F13">, 13</xref><xref ref-type="fig" rid="F14">, 14</xref><xref ref-type="fig" rid="F15">, 15</xref></tp:nomenclature><tp:treatment-sec sec-type="type material" id="SECID0EH1AG"><title>Type material.</title><p><bold><italic>Holotype</italic>.</bold> ♀; HNL2018-073; Vietnam, Gia Lai Province, Kon Chu Rang Nature Reserve; 08.v.2018; X. L. Truong leg.; <named-content xmlns:xlink="http://www.w3.org/1999/xlink" content-type="dwc:institutional_code" xlink:title="National Science Museum (Natural History)" xlink:href="http://grbio.org/institution/national-science-museum-natural-history" xlink:type="simple">NSMT</named-content>. <bold><italic>Paratypes</italic>.</bold> 1♀; HNL2018-036; Vietnam, Dak Lak Province, Chu Yang Sin National Park; 09.v.2018; X. L. Truong leg.; <abbrev xmlns:xlink="http://www.w3.org/1999/xlink" content-type="institution" xlink:title="Institute of Ecology and Biological Resources, Vietnam Academy of Science and Technology" id="ABBRID0E21AG" xlink:type="simple">IEBR</abbrev>. 2♀; HNL2018-072; HNL2018-076; Vietnam, Gia Lai Province, Kon Chu Rang Nature Reserve; 08.v.2018; X. L. Truong leg.; <abbrev xmlns:xlink="http://www.w3.org/1999/xlink" content-type="institution" xlink:title="Institute of Ecology and Biological Resources, Vietnam Academy of Science and Technology" id="ABBRID0EA2AG" xlink:type="simple">IEBR</abbrev>. 1♀; HNL2018-074; Vietnam, Gia Lai Province, Kon Chu Rang Nature Reserve; 08.v.2018; X. L. Truong leg.; <named-content xmlns:xlink="http://www.w3.org/1999/xlink" content-type="dwc:institutional_code" xlink:title="National Science Museum (Natural History)" xlink:href="http://grbio.org/institution/national-science-museum-natural-history" xlink:type="simple">NSMT</named-content>. 1♀; HNL2018-075; Vietnam, Gia Lai Province, Kon Chu Rang Nature Reserve; 08.v.2018; X. L. Truong leg.; <abbrev xmlns:xlink="http://www.w3.org/1999/xlink" content-type="institution" xlink:title="Vietnam National Museum of Nature, Vietnam Academy of Science and Technology" id="ABBRID0EK2AG" xlink:type="simple">VNMN</abbrev>. 1♂; TXL2016-545; Vietnam, Gia Lai Province, Kon Chu Rang Nature Reserve; 28.iv.2016; X. L. Truong leg.; <named-content xmlns:xlink="http://www.w3.org/1999/xlink" content-type="dwc:institutional_code" xlink:title="National Science Museum (Natural History)" xlink:href="http://grbio.org/institution/national-science-museum-natural-history" xlink:type="simple">NSMT</named-content>.</p></tp:treatment-sec><tp:treatment-sec sec-type="diagnosis" id="SECID0EU2AG"><title>Diagnosis.</title><p>Body shiny blackish brown; anterior pronotal lobe blackish brown or black with some rows of short bent cream-yellow setae; posterior pronotal lobe blackish brown or dark brown, densely covered with short bent cream-yellow setae, interspersed with long erect setae; scutellum black or blackish brown; abdominal sternites sanguineous; laterotergites II–IV luteous; anterior half of laterotergite V suffused with brown; posterior half of laterotergite V to apex of abdomen sanguineous.</p><p>This species is similar to <italic><tp:taxon-name><tp:taxon-name-part taxon-name-part-type="genus" reg="Biasticus">B.</tp:taxon-name-part><tp:taxon-name-part taxon-name-part-type="species" reg="confusus">confusus</tp:taxon-name-part></tp:taxon-name></italic> Hsiao et al., 1979 in general appearance, especially in body color, pronotum, and thoracic sterna. But the new species can be distinguished from <italic><tp:taxon-name><tp:taxon-name-part taxon-name-part-type="genus" reg="Biasticus">B.</tp:taxon-name-part><tp:taxon-name-part taxon-name-part-type="species" reg="confusus">confusus</tp:taxon-name-part></tp:taxon-name></italic> by a combination of the following characters: antennal pedicel longer than first flagellomere (in <italic><tp:taxon-name><tp:taxon-name-part taxon-name-part-type="genus" reg="Biasticus">B.</tp:taxon-name-part><tp:taxon-name-part taxon-name-part-type="species" reg="confusus">confusus</tp:taxon-name-part></tp:taxon-name></italic> pedicel as long as first flagellomere), second flagellomere as long as pedicel (in <italic><tp:taxon-name><tp:taxon-name-part taxon-name-part-type="genus" reg="Biasticus">B.</tp:taxon-name-part><tp:taxon-name-part taxon-name-part-type="species" reg="confusus">confusus</tp:taxon-name-part></tp:taxon-name></italic> second flagellomere longer than pedicel), proportional average length of first to third labial segments 1.1:1.4:0.3 (in <italic><tp:taxon-name><tp:taxon-name-part taxon-name-part-type="genus" reg="Biasticus">B.</tp:taxon-name-part><tp:taxon-name-part taxon-name-part-type="species" reg="confusus">confusus</tp:taxon-name-part></tp:taxon-name></italic> 0.9:1.2:0.3), anterior pronotal lobe with some rows of bent setae (in <italic><tp:taxon-name><tp:taxon-name-part taxon-name-part-type="genus" reg="Biasticus">B.</tp:taxon-name-part><tp:taxon-name-part taxon-name-part-type="species" reg="confusus">confusus</tp:taxon-name-part></tp:taxon-name></italic> without row of bent setae), posterior pronotal lobe ~ 2.3 × as long as anterior pronotal lobe (in <italic><tp:taxon-name><tp:taxon-name-part taxon-name-part-type="genus" reg="Biasticus">B.</tp:taxon-name-part><tp:taxon-name-part taxon-name-part-type="species" reg="confusus">confusus</tp:taxon-name-part></tp:taxon-name></italic> 2.0 ×), and apical margin of median process of pygophore weakly and continuously concave (in <italic><tp:taxon-name><tp:taxon-name-part taxon-name-part-type="genus" reg="Biasticus">B.</tp:taxon-name-part><tp:taxon-name-part taxon-name-part-type="species" reg="confusus">confusus</tp:taxon-name-part></tp:taxon-name></italic> weakly and continuously convex).</p><p>Furthermore, this species is somewhat similar to <italic><tp:taxon-name><tp:taxon-name-part taxon-name-part-type="genus" reg="Biasticus">B.</tp:taxon-name-part><tp:taxon-name-part taxon-name-part-type="species" reg="ventralis">ventralis</tp:taxon-name-part></tp:taxon-name></italic> Hsiao et al., 1979 in general colors of body, pronotum, and sterna but the new species can be distinguished from <italic><tp:taxon-name><tp:taxon-name-part taxon-name-part-type="genus" reg="Biasticus">B.</tp:taxon-name-part><tp:taxon-name-part taxon-name-part-type="species" reg="ventralis">ventralis</tp:taxon-name-part></tp:taxon-name></italic> by a combination of the following characters: antennal pedicel longer than first flagellomere (in <italic><tp:taxon-name><tp:taxon-name-part taxon-name-part-type="genus" reg="Biasticus">B.</tp:taxon-name-part><tp:taxon-name-part taxon-name-part-type="species" reg="ventralis">ventralis</tp:taxon-name-part></tp:taxon-name></italic> pedicel ~ 1/2 as long as first flagellomere), second flagellomere as long as pedicel (in <italic><tp:taxon-name><tp:taxon-name-part taxon-name-part-type="genus" reg="Biasticus">B.</tp:taxon-name-part><tp:taxon-name-part taxon-name-part-type="species" reg="ventralis">ventralis</tp:taxon-name-part></tp:taxon-name></italic> second flagellomere 2.5 × as long as pedicel), proportional average length of antennal scape, pedicel, first and second flagellomeres 3.1:1.6:1.4:1.6 (in <italic><tp:taxon-name><tp:taxon-name-part taxon-name-part-type="genus" reg="Biasticus">B.</tp:taxon-name-part><tp:taxon-name-part taxon-name-part-type="species" reg="ventralis">ventralis</tp:taxon-name-part></tp:taxon-name></italic> 3.3:1.1:2.0:2.8), and proportional average length of first to third labial segments 1.1:1.4:0.3 (in <italic><tp:taxon-name><tp:taxon-name-part taxon-name-part-type="genus" reg="Biasticus">B.</tp:taxon-name-part><tp:taxon-name-part taxon-name-part-type="species" reg="ventralis">ventralis</tp:taxon-name-part></tp:taxon-name></italic> 1.0:1.3:0.3).</p></tp:treatment-sec><tp:treatment-sec sec-type="description" id="SECID0EXABG"><title>Description.</title><p><bold>Female description. <italic>Coloration</italic>.</bold> Body shiny blackish brown. Head dorsum shiny black or blackish brown; clypeus blackish brown; antenniferous tubercle, base of neck, maxillary plate, and base of first visible labial segment yellowish brown; central fascia to head venter, gena, tips of first and second visible labial segments pale luteous; labium, except base of first visible labial segment, black; a brown stripe present after postero-upper corner of compound eye; area around lateral ocellus with reddish brown suffusion; a longitudinally elongated yellowish brown spot present between lateral ocelli. Base of scape dark brown; remaining of scape brown; pedicel, first and second flagellomeres brown, darker toward tip. Collar, anterior pronotal lobe, thoracic sterna, and pleura blackish brown or black; posterior pronotal lobe blackish brown; scutellum black or blackish brown; stridulatory sulcus, intersecting area of coxa and trochanter yellowish brown; coxae, trochanters, femora, and tibiae blackish brown. Corium and clavus blackish brown, apically brownish yellow; membrane bronzy brown, semi-hyaline. Hind wings faintly semi-hyaline. Abdominal mediotergites I+II to IV and middle of mediotergite V blackish brown; posterior half of mediotergite V to apex of abdomen and abdominal sternites sanguineous; laterotergites II–IV luteous; anterior half of laterotergite V suffused with brown; posterior half of laterotergite V to apex of abdomen sanguineous. Female external genitalia sanguineous.</p><p><bold><italic>Structure</italic>.</bold> Body medium-sized (<abbrev xmlns:xlink="http://www.w3.org/1999/xlink" xlink:title="body length excluding hemelytra" id="ABBRID0EJBBG" xlink:type="simple">BL</abbrev> = 10.38–11.35 mm), elongate, and somewhat robust. Head subelongate and robust (<abbrev xmlns:xlink="http://www.w3.org/1999/xlink" xlink:title="head length" id="ABBRID0ENBBG" xlink:type="simple">HL</abbrev>/<abbrev xmlns:xlink="http://www.w3.org/1999/xlink" xlink:title="maximum width of postocular area of head" id="ABBRID0ERBBG" xlink:type="simple">PoW</abbrev> = 2.40–2.59), shorter than pronotum (<abbrev xmlns:xlink="http://www.w3.org/1999/xlink" xlink:title="head length" id="ABBRID0EVBBG" xlink:type="simple">HL</abbrev>/<abbrev xmlns:xlink="http://www.w3.org/1999/xlink" xlink:title="pronotal length" id="ABBRID0EZBBG" xlink:type="simple">PnL</abbrev> = 0.80–0.86); postocular area of head sub-globose (<abbrev xmlns:xlink="http://www.w3.org/1999/xlink" xlink:title="length of postocular area of head" id="ABBRID0E4BBG" xlink:type="simple">PoL</abbrev>/<abbrev xmlns:xlink="http://www.w3.org/1999/xlink" xlink:title="maximum width of postocular area of head" id="ABBRID0EBCBG" xlink:type="simple">PoW</abbrev> = 0.84–0.96), distinctly wider than anteocular area (<abbrev xmlns:xlink="http://www.w3.org/1999/xlink" xlink:title="maximum width of postocular area of head" id="ABBRID0EFCBG" xlink:type="simple">PoW</abbrev>/<abbrev xmlns:xlink="http://www.w3.org/1999/xlink" xlink:title="width of anteocular area of head, measured immediately in front of compound eyes" id="ABBRID0EJCBG" xlink:type="simple">AoW</abbrev> = 1.38–1.43), approximately as long as anteocular area (<abbrev xmlns:xlink="http://www.w3.org/1999/xlink" xlink:title="length of postocular area of head" id="ABBRID0ENCBG" xlink:type="simple">PoL</abbrev>/<abbrev xmlns:xlink="http://www.w3.org/1999/xlink" xlink:title="length of anteocular area of head" id="ABBRID0ERCBG" xlink:type="simple">AoL</abbrev> = 0.95–1.08), constricted behind compound eyes, with a wide and deep interocular sulcus; neck short. Compound eyes protruding laterally, nearly globose, with posterior margin sub-straight; lateral ocelli produced, elevated behind interocular sulcus, widely separated from each other (<abbrev xmlns:xlink="http://www.w3.org/1999/xlink" xlink:title="minimum distance measured between inner margins of lateral ocelli" id="ABBRID0EVCBG" xlink:type="simple">OCD</abbrev>/<abbrev xmlns:xlink="http://www.w3.org/1999/xlink" xlink:title="maximum width of postocular area of head" id="ABBRID0EZCBG" xlink:type="simple">PoW</abbrev> = 0.44–0.49); interspace between lateral ocelli wider than distance between compound eye and lateral ocellus (<abbrev xmlns:xlink="http://www.w3.org/1999/xlink" xlink:title="minimum distance measured between inner margins of lateral ocelli" id="ABBRID0E4CBG" xlink:type="simple">OCD</abbrev>/<abbrev xmlns:xlink="http://www.w3.org/1999/xlink" xlink:title="minimum distance between postero-inner margin of left compound eye and antero-outer margin of left lateral ocellus" id="ABBRID0EBDBG" xlink:type="simple">COD</abbrev> = 2.03–2.06). First visible labial segment shorter than second segment (<abbrev xmlns:xlink="http://www.w3.org/1999/xlink" xlink:title="length of first visible labial segment" id="ABBRID0EFDBG" xlink:type="simple">R1L</abbrev>/<abbrev xmlns:xlink="http://www.w3.org/1999/xlink" xlink:title="length of second visible labial segment" id="ABBRID0EJDBG" xlink:type="simple">R2L</abbrev> = 0.76–0.84), longer than anteocular area of head (<abbrev xmlns:xlink="http://www.w3.org/1999/xlink" xlink:title="length of first visible labial segment" id="ABBRID0ENDBG" xlink:type="simple">R1L</abbrev>/<abbrev xmlns:xlink="http://www.w3.org/1999/xlink" xlink:title="length of anteocular area of head" id="ABBRID0ERDBG" xlink:type="simple">AoL</abbrev> = 1.42–1.60), extending beyond level of middle of compound eye when labium laid backward; proportional average length of first to third visible labial segments 1.1:1.4:0.3. Scape ~ 1.5 × as long as head; pedicel slightly longer than first flagellomere and nearly equal in length to second flagellomere; proportional average length of scape, pedicel, first and second flagellomeres 3.1:1.6:1.4:1.6. Collar very short in dorsal view, with anterolateral angle weakly and roundly produced; anterior pronotal lobe round and bulged, slightly rough, with middle longitudinal sulcus deep and narrow posteriorly; posterior pronotal lobe with slightly swollen anteromedial elevation; humerus roughly triangular, with round apex; posterior margin of pronotum straight; posterior angles round, not exceeded to posterior margin of pronotum. Scutellum triangular, somewhat triangularly depressed basally, apically produced, and sloping downward; posterior apex round; anterior margin slightly convex. Femora thick, apically moderately nodulose; fore femora very slightly incrassated, thicker than mid and hind femora. Hemelytra surpassing apex of abdomen when fully closed, 0.8 × as long as body length; discal cell nearly parallelogram-shaped, twice as long as width; <abbrev xmlns:xlink="http://www.w3.org/1999/xlink" xlink:title="length of Sc of right hemelytron" id="ABBRID0EVDBG" xlink:type="simple">Sc</abbrev> 0.8 × as long as hemelytron length, 1.5 × as long as R + M. Hind wing ~ 3.4 × as long as maximum width. Connexivum slightly dilated and ascending with segmental incisures; abdominal laterotergite VIII (AL8) with thin posterior margin (0.03 mm); abdominal sternite VII (AS7) forming a semi-circular or wide sub-pentagonal median concavity, with posteromedian margin gently U-shaped, with inner posterolateral margin almost straight; gonocoxa VIII (Gc8) ~ 1.3 × wider than length, gently slanting anteromesad along posterior margin, weakly produced mesad and forming an acute apex at apical inner corner, and with inner margin weakly incurved in posterior 2/3; gonapophysis (Gp8) small and subtriangular, 3.2 × longer than width; gonoplac (Gpl) V-shaped, thin, with maximum thick ~ 0.025 mm.</p><p><bold><italic>Vestiture</italic>.</bold> Body clothed with cream-yellow setation. Head, except interocular sulcus and area along anterior margin of compound eye, covered with short bent cream-yellow pubescence, and sparsely with long erect setae; labium with a few bent setae; scape without setae and pubescence; pedicel, first and second flagellomeres with short vertical setae; neck glabrous. Collar, anterior margin, lateral area of anterior pronotal lobe, posterior pronotal lobe, scutellum, pleura, thoracic sterna, and coxae densely covered with short bent cream-yellow pubescence; posterior pronotal lobe, pleura, thoracic sterna, and coxae interspersed with long erect setae; scutellum with long bent slender setae, especially in lateral slopes and in posterior apex; trochanters, femora, and tibiae with short erect setae; corium with short bent setae. Abdomen (including connexivum), except segment VII, with short slender vertical setae; gonocoxa VIII (Gc8) with long slender bent setae.</p><p><bold>Male description.</bold> General external morphology similar to that of the female.</p><p><bold><italic>Coloration</italic>.</bold> Almost similar to female but slightly brighter than female. Clypeus dark brown; anteclypeus, base of first visible labial segment pale yellowish brown; first and third visible labial segments brown; second visible labial segment dark brown; area around ocellus with pale brown suffusion. Prosternum and propleuron blackish brown; posterior pronotal lobe dark brown; scutellum blackish brown; meso- and metapleura brown or yellowish brown; meso- and metasterna yellowish brown; fore coxa pale yellowish brown; coxae and trochanters of mid and hind legs yellowish brown; femora and tibiae dark brown or blackish brown. Pygophore ventrally orangish sanguineous; paramere semi-hyaline, pale orange.</p><p><bold><italic>Structure</italic>.</bold> Almost same as female except for the following characters. Scape 1.7 × as long as head; pedicel, first and second flagellomeres missing. Hemelytra surpassing apex of abdomen when fully closed, nearly 0.9 × as long as body length. Pygophore elliptic; median process of pygophore (mpp) broad and low, 0.3 × as long as wide, with apical margin weakly and continuously concave, with apicolateral corner distinctly produced posterolaterad and pointed; paramere long, slender, clavate, somewhat incurved in apical part, with round apex (Figs <xref ref-type="fig" rid="F6">6A</xref>, <xref ref-type="fig" rid="F15">15B–E</xref>). Aedeagus in dorsal view ovoid, dorsally sclerotized (Figs <xref ref-type="fig" rid="F6">6B</xref>, <xref ref-type="fig" rid="F15">15F, I</xref>) and in lateral view long and narrow (Figs <xref ref-type="fig" rid="F6">6C</xref>, <xref ref-type="fig" rid="F15">15G, K</xref>); articulatory apparatus (aa) in ventral view with basal plate arms relatively slender and jointly forming a U-shape, and in lateral view arched very strongly (Figs <xref ref-type="fig" rid="F6">6C, D</xref>, <xref ref-type="fig" rid="F15">15G, H</xref>); dorsal phallothecal sclerite (dps) in lateral view with posteromedian part weakly produced posterodorsad (Figs <xref ref-type="fig" rid="F6">6C</xref>, <xref ref-type="fig" rid="F15">15G, K</xref>); spoon-like sclerites (sps) hyaline and glabrous; both membranous sac-like lobes posterolaterally produced; distal dorsal lobe of endosoma (ddl) round, with membranous surface roughly lumpy (Fig. <xref ref-type="fig" rid="F15">15L</xref>).</p><p><bold><italic>Vestiture</italic>.</bold> Almost same as female except for the following characters. Head covered with short bent cream-yellow pubescence, and sparsely with long bent setae; pedicel with short vertical setae; first and second flagellomeres missing; neck without setae. Scutellum densely covered with short bent cream-yellow pubescence interspersed with long erect setae; trochanters, femora, and tibiae with long erect setae; connexivum with long vertical thick setae; abdominal venter with vertical setae; pygophore with oblique setae; paramere with long erect setae.</p></tp:treatment-sec><tp:treatment-sec sec-type="description" id="SECID0EFGBG"><title>Measurements.</title><p>All dimensions are given in mm. <bold><italic>Holotype</italic></bold> (♀): <abbrev xmlns:xlink="http://www.w3.org/1999/xlink" xlink:title="body length excluding hemelytra" id="ABBRID0EOGBG" xlink:type="simple">BL</abbrev> 11.35; <abbrev xmlns:xlink="http://www.w3.org/1999/xlink" xlink:title="head length" id="ABBRID0ESGBG" xlink:type="simple">HL</abbrev> 2.12; <abbrev xmlns:xlink="http://www.w3.org/1999/xlink" xlink:title="length of anteocular area of head" id="ABBRID0EWGBG" xlink:type="simple">AoL</abbrev> 0.76; <abbrev xmlns:xlink="http://www.w3.org/1999/xlink" xlink:title="width of anteocular area of head, measured immediately in front of compound eyes" id="ABBRID0E1GBG" xlink:type="simple">AoW</abbrev> 0.58; <abbrev xmlns:xlink="http://www.w3.org/1999/xlink" xlink:title="length of postocular area of head" id="ABBRID0E5GBG" xlink:type="simple">PoL</abbrev> 0.76; <abbrev xmlns:xlink="http://www.w3.org/1999/xlink" xlink:title="maximum width of postocular area of head" id="ABBRID0ECHBG" xlink:type="simple">PoW</abbrev> 0.82; <abbrev xmlns:xlink="http://www.w3.org/1999/xlink" xlink:title="maximum distance measured between outer margins of compound eyes" id="ABBRID0EGHBG" xlink:type="simple">OE</abbrev> 1.11; <abbrev xmlns:xlink="http://www.w3.org/1999/xlink" xlink:title="width of synthlipsis, minimum distance measured between inner margins of compound eyes" id="ABBRID0EKHBG" xlink:type="simple">IE</abbrev> 0.57; <abbrev xmlns:xlink="http://www.w3.org/1999/xlink" xlink:title="maximum diameter of left compound eye" id="ABBRID0EOHBG" xlink:type="simple">ED</abbrev> 0.65; <abbrev xmlns:xlink="http://www.w3.org/1999/xlink" xlink:title="maximum diameter of left ocellus" id="ABBRID0ESHBG" xlink:type="simple">OD</abbrev> 0.17; <abbrev xmlns:xlink="http://www.w3.org/1999/xlink" xlink:title="minimum distance measured between inner margins of lateral ocelli" id="ABBRID0EWHBG" xlink:type="simple">OCD</abbrev> 0.41; <abbrev xmlns:xlink="http://www.w3.org/1999/xlink" xlink:title="minimum distance between postero-inner margin of left compound eye and antero-outer margin of left lateral ocellus" id="ABBRID0E1HBG" xlink:type="simple">COD</abbrev> 0.19; <abbrev xmlns:xlink="http://www.w3.org/1999/xlink" xlink:title="length of first visible labial segment" id="ABBRID0E5HBG" xlink:type="simple">R1L</abbrev> 1.22; <abbrev xmlns:xlink="http://www.w3.org/1999/xlink" xlink:title="length of second visible labial segment" id="ABBRID0ECIBG" xlink:type="simple">R2L</abbrev> 1.45; <abbrev xmlns:xlink="http://www.w3.org/1999/xlink" xlink:title="length of third visible labial segment" id="ABBRID0EGIBG" xlink:type="simple">R3L</abbrev> 0.33; <abbrev xmlns:xlink="http://www.w3.org/1999/xlink" xlink:title="length of scape" id="ABBRID0EKIBG" xlink:type="simple">A1L</abbrev> 3.13; <abbrev xmlns:xlink="http://www.w3.org/1999/xlink" xlink:title="length of pedicel" id="ABBRID0EOIBG" xlink:type="simple">A2L</abbrev> 1.67; <abbrev xmlns:xlink="http://www.w3.org/1999/xlink" xlink:title="length of first flagellomere" id="ABBRID0ESIBG" xlink:type="simple">A3L</abbrev> 1.55; <abbrev xmlns:xlink="http://www.w3.org/1999/xlink" xlink:title="length of second flagellomere" id="ABBRID0EWIBG" xlink:type="simple">A4L</abbrev> n/a; <abbrev xmlns:xlink="http://www.w3.org/1999/xlink" xlink:title="pronotal length" id="ABBRID0E1IBG" xlink:type="simple">PnL</abbrev> 2.52; <abbrev xmlns:xlink="http://www.w3.org/1999/xlink" xlink:title="maximum pronotal width" id="ABBRID0E5IBG" xlink:type="simple">PnW</abbrev> 3.01; <abbrev xmlns:xlink="http://www.w3.org/1999/xlink" xlink:title="length of anterior pronotal lobe" id="ABBRID0ECJBG" xlink:type="simple">APL</abbrev> 0.72; <abbrev xmlns:xlink="http://www.w3.org/1999/xlink" xlink:title="length of posterior pronotal lobe" id="ABBRID0EGJBG" xlink:type="simple">PPL</abbrev> 1.80; <abbrev xmlns:xlink="http://www.w3.org/1999/xlink" xlink:title="length of right hemelytron" id="ABBRID0EKJBG" xlink:type="simple">HeL</abbrev> 8.61; <abbrev xmlns:xlink="http://www.w3.org/1999/xlink" xlink:title="maximum width of right hemelytron" id="ABBRID0EOJBG" xlink:type="simple">HeW</abbrev> 2.97; <abbrev xmlns:xlink="http://www.w3.org/1999/xlink" xlink:title="length of Sc of right hemelytron" id="ABBRID0ESJBG" xlink:type="simple">Sc</abbrev> 6.59; <abbrev xmlns:xlink="http://www.w3.org/1999/xlink" xlink:title="length of R + M of right hemelytron" id="ABBRID0EWJBG" xlink:type="simple">R+M</abbrev> 4.43; <abbrev xmlns:xlink="http://www.w3.org/1999/xlink" xlink:title="length of right hind wing" id="ABBRID0E1JBG" xlink:type="simple">HWL</abbrev> 6.06; <abbrev xmlns:xlink="http://www.w3.org/1999/xlink" xlink:title="maximum width of right hind wing" id="ABBRID0E5JBG" xlink:type="simple">HWW</abbrev> 1.84; <abbrev xmlns:xlink="http://www.w3.org/1999/xlink" xlink:title="length of left fore femur" id="ABBRID0ECKBG" xlink:type="simple">AFL</abbrev> 3.32; <abbrev xmlns:xlink="http://www.w3.org/1999/xlink" xlink:title="length of left fore tibia" id="ABBRID0EGKBG" xlink:type="simple">ATL</abbrev> 4.02; <abbrev xmlns:xlink="http://www.w3.org/1999/xlink" xlink:title="length of left mid femur" id="ABBRID0EKKBG" xlink:type="simple">MFL</abbrev> 2.76; <abbrev xmlns:xlink="http://www.w3.org/1999/xlink" xlink:title="length of left mid tibia" id="ABBRID0EOKBG" xlink:type="simple">MTL</abbrev> 3.41; <abbrev xmlns:xlink="http://www.w3.org/1999/xlink" xlink:title="length of left hind femur" id="ABBRID0ESKBG" xlink:type="simple">PFL</abbrev> 4.02; <abbrev xmlns:xlink="http://www.w3.org/1999/xlink" xlink:title="length of left hind tibia" id="ABBRID0EWKBG" xlink:type="simple">PTL</abbrev> 5.53. <bold><italic>Paratype</italic></bold> (♂): <abbrev xmlns:xlink="http://www.w3.org/1999/xlink" xlink:title="body length excluding hemelytra" id="ABBRID0E4KBG" xlink:type="simple">BL</abbrev> 9.86; <abbrev xmlns:xlink="http://www.w3.org/1999/xlink" xlink:title="head length" id="ABBRID0EBLBG" xlink:type="simple">HL</abbrev> 1.98; <abbrev xmlns:xlink="http://www.w3.org/1999/xlink" xlink:title="length of anteocular area of head" id="ABBRID0EFLBG" xlink:type="simple">AoL</abbrev> 0.68; <abbrev xmlns:xlink="http://www.w3.org/1999/xlink" xlink:title="width of anteocular area of head, measured immediately in front of compound eyes" id="ABBRID0EJLBG" xlink:type="simple">AoW</abbrev> 0.56; <abbrev xmlns:xlink="http://www.w3.org/1999/xlink" xlink:title="length of postocular area of head" id="ABBRID0ENLBG" xlink:type="simple">PoL</abbrev> 0.78; <abbrev xmlns:xlink="http://www.w3.org/1999/xlink" xlink:title="maximum width of postocular area of head" id="ABBRID0ERLBG" xlink:type="simple">PoW</abbrev> 0.79; <abbrev xmlns:xlink="http://www.w3.org/1999/xlink" xlink:title="maximum distance measured between outer margins of compound eyes" id="ABBRID0EVLBG" xlink:type="simple">OE</abbrev> 1.03; <abbrev xmlns:xlink="http://www.w3.org/1999/xlink" xlink:title="width of synthlipsis, minimum distance measured between inner margins of compound eyes" id="ABBRID0EZLBG" xlink:type="simple">IE</abbrev> 0.54; <abbrev xmlns:xlink="http://www.w3.org/1999/xlink" xlink:title="maximum diameter of left compound eye" id="ABBRID0E4LBG" xlink:type="simple">ED</abbrev> 0.61; <abbrev xmlns:xlink="http://www.w3.org/1999/xlink" xlink:title="maximum diameter of left ocellus" id="ABBRID0EBMBG" xlink:type="simple">OD</abbrev> 0.14; <abbrev xmlns:xlink="http://www.w3.org/1999/xlink" xlink:title="minimum distance measured between inner margins of lateral ocelli" id="ABBRID0EFMBG" xlink:type="simple">OCD</abbrev> 0.38; <abbrev xmlns:xlink="http://www.w3.org/1999/xlink" xlink:title="minimum distance between postero-inner margin of left compound eye and antero-outer margin of left lateral ocellus" id="ABBRID0EJMBG" xlink:type="simple">COD</abbrev> 0.21; <abbrev xmlns:xlink="http://www.w3.org/1999/xlink" xlink:title="length of first visible labial segment" id="ABBRID0ENMBG" xlink:type="simple">R1L</abbrev> 1.11; <abbrev xmlns:xlink="http://www.w3.org/1999/xlink" xlink:title="length of second visible labial segment" id="ABBRID0ERMBG" xlink:type="simple">R2L</abbrev> 1.39; <abbrev xmlns:xlink="http://www.w3.org/1999/xlink" xlink:title="length of third visible labial segment" id="ABBRID0EVMBG" xlink:type="simple">R3L</abbrev> 0.31; <abbrev xmlns:xlink="http://www.w3.org/1999/xlink" xlink:title="length of scape" id="ABBRID0EZMBG" xlink:type="simple">A1L</abbrev> 3.28; <abbrev xmlns:xlink="http://www.w3.org/1999/xlink" xlink:title="length of pedicel" id="ABBRID0E4MBG" xlink:type="simple">A2L</abbrev> n/a; <abbrev xmlns:xlink="http://www.w3.org/1999/xlink" xlink:title="length of first flagellomere" id="ABBRID0EBNBG" xlink:type="simple">A3L</abbrev> n/a; <abbrev xmlns:xlink="http://www.w3.org/1999/xlink" xlink:title="length of second flagellomere" id="ABBRID0EFNBG" xlink:type="simple">A4L</abbrev> n/a; <abbrev xmlns:xlink="http://www.w3.org/1999/xlink" xlink:title="pronotal length" id="ABBRID0EJNBG" xlink:type="simple">PnL</abbrev> 2.31; <abbrev xmlns:xlink="http://www.w3.org/1999/xlink" xlink:title="maximum pronotal width" id="ABBRID0ENNBG" xlink:type="simple">PnW</abbrev> 2.60; <abbrev xmlns:xlink="http://www.w3.org/1999/xlink" xlink:title="length of anterior pronotal lobe" id="ABBRID0ERNBG" xlink:type="simple">APL</abbrev> 0.70; <abbrev xmlns:xlink="http://www.w3.org/1999/xlink" xlink:title="length of posterior pronotal lobe" id="ABBRID0EVNBG" xlink:type="simple">PPL</abbrev> 1.60; <abbrev xmlns:xlink="http://www.w3.org/1999/xlink" xlink:title="length of right hemelytron" id="ABBRID0EZNBG" xlink:type="simple">HeL</abbrev> 8.48; <abbrev xmlns:xlink="http://www.w3.org/1999/xlink" xlink:title="maximum width of right hemelytron" id="ABBRID0E4NBG" xlink:type="simple">HeW</abbrev> 2.72; <abbrev xmlns:xlink="http://www.w3.org/1999/xlink" xlink:title="length of Sc of right hemelytron" id="ABBRID0EBOBG" xlink:type="simple">Sc</abbrev> 6.56; <abbrev xmlns:xlink="http://www.w3.org/1999/xlink" xlink:title="length of R + M of right hemelytron" id="ABBRID0EFOBG" xlink:type="simple">R+M</abbrev> 4.34; <abbrev xmlns:xlink="http://www.w3.org/1999/xlink" xlink:title="length of right hind wing" id="ABBRID0EJOBG" xlink:type="simple">HWL</abbrev> 5.60; <abbrev xmlns:xlink="http://www.w3.org/1999/xlink" xlink:title="maximum width of right hind wing" id="ABBRID0ENOBG" xlink:type="simple">HWW</abbrev> 1.70; <abbrev xmlns:xlink="http://www.w3.org/1999/xlink" xlink:title="length of left fore femur" id="ABBRID0EROBG" xlink:type="simple">AFL</abbrev> 3.30; <abbrev xmlns:xlink="http://www.w3.org/1999/xlink" xlink:title="length of left fore tibia" id="ABBRID0EVOBG" xlink:type="simple">ATL</abbrev> 3.91; <abbrev xmlns:xlink="http://www.w3.org/1999/xlink" xlink:title="length of left mid femur" id="ABBRID0EZOBG" xlink:type="simple">MFL</abbrev> 2.73; <abbrev xmlns:xlink="http://www.w3.org/1999/xlink" xlink:title="length of left mid tibia" id="ABBRID0E4OBG" xlink:type="simple">MTL</abbrev> 3.29; <abbrev xmlns:xlink="http://www.w3.org/1999/xlink" xlink:title="length of left hind femur" id="ABBRID0EBPBG" xlink:type="simple">PFL</abbrev> 4.00; <abbrev xmlns:xlink="http://www.w3.org/1999/xlink" xlink:title="length of left hind tibia" id="ABBRID0EFPBG" xlink:type="simple">PTL</abbrev> 5.45. <bold><italic>Paratypes</italic></bold> (♀). <abbrev xmlns:xlink="http://www.w3.org/1999/xlink" xlink:title="body length excluding hemelytra" id="ABBRID0EMPBG" xlink:type="simple">BL</abbrev> 10.38–10.81; <abbrev xmlns:xlink="http://www.w3.org/1999/xlink" xlink:title="head length" id="ABBRID0EQPBG" xlink:type="simple">HL</abbrev> 2.00–2.06; <abbrev xmlns:xlink="http://www.w3.org/1999/xlink" xlink:title="length of anteocular area of head" id="ABBRID0EUPBG" xlink:type="simple">AoL</abbrev> 0.72–0.75; <abbrev xmlns:xlink="http://www.w3.org/1999/xlink" xlink:title="width of anteocular area of head, measured immediately in front of compound eyes" id="ABBRID0EYPBG" xlink:type="simple">AoW</abbrev> 0.58–0.60; <abbrev xmlns:xlink="http://www.w3.org/1999/xlink" xlink:title="length of postocular area of head" id="ABBRID0E3PBG" xlink:type="simple">PoL</abbrev> 0.70–0.78; <abbrev xmlns:xlink="http://www.w3.org/1999/xlink" xlink:title="maximum width of postocular area of head" id="ABBRID0EAQBG" xlink:type="simple">PoW</abbrev> 0.82–0.86; <abbrev xmlns:xlink="http://www.w3.org/1999/xlink" xlink:title="maximum distance measured between outer margins of compound eyes" id="ABBRID0EEQBG" xlink:type="simple">OE</abbrev> 1.06–1.09; <abbrev xmlns:xlink="http://www.w3.org/1999/xlink" xlink:title="width of synthlipsis, minimum distance measured between inner margins of compound eyes" id="ABBRID0EIQBG" xlink:type="simple">IE</abbrev> 0.54–0.58; <abbrev xmlns:xlink="http://www.w3.org/1999/xlink" xlink:title="maximum diameter of left compound eye" id="ABBRID0EMQBG" xlink:type="simple">ED</abbrev> 0.62–0.63; <abbrev xmlns:xlink="http://www.w3.org/1999/xlink" xlink:title="maximum diameter of left ocellus" id="ABBRID0EQQBG" xlink:type="simple">OD</abbrev> 0.15–0.17; <abbrev xmlns:xlink="http://www.w3.org/1999/xlink" xlink:title="minimum distance measured between inner margins of lateral ocelli" id="ABBRID0EUQBG" xlink:type="simple">OCD</abbrev> 0.37–0.41; <abbrev xmlns:xlink="http://www.w3.org/1999/xlink" xlink:title="minimum distance between postero-inner margin of left compound eye and antero-outer margin of left lateral ocellus" id="ABBRID0EYQBG" xlink:type="simple">COD</abbrev> 0.17–0.19; <abbrev xmlns:xlink="http://www.w3.org/1999/xlink" xlink:title="length of first visible labial segment" id="ABBRID0E3QBG" xlink:type="simple">R1L</abbrev> 1.07–1.13; <abbrev xmlns:xlink="http://www.w3.org/1999/xlink" xlink:title="length of second visible labial segment" id="ABBRID0EARBG" xlink:type="simple">R2L</abbrev> 1.37–1.42; <abbrev xmlns:xlink="http://www.w3.org/1999/xlink" xlink:title="length of third visible labial segment" id="ABBRID0EERBG" xlink:type="simple">R3L</abbrev> 0.31–0.32; <abbrev xmlns:xlink="http://www.w3.org/1999/xlink" xlink:title="length of scape" id="ABBRID0EIRBG" xlink:type="simple">A1L</abbrev> 2.99–3.13; <abbrev xmlns:xlink="http://www.w3.org/1999/xlink" xlink:title="length of pedicel" id="ABBRID0EMRBG" xlink:type="simple">A2L</abbrev> 1.52–1.60; <abbrev xmlns:xlink="http://www.w3.org/1999/xlink" xlink:title="length of first flagellomere" id="ABBRID0EQRBG" xlink:type="simple">A3L</abbrev> 1.25–1.52; <abbrev xmlns:xlink="http://www.w3.org/1999/xlink" xlink:title="length of second flagellomere" id="ABBRID0EURBG" xlink:type="simple">A4L</abbrev> 1.44–1.74; <abbrev xmlns:xlink="http://www.w3.org/1999/xlink" xlink:title="pronotal length" id="ABBRID0EYRBG" xlink:type="simple">PnL</abbrev> 2.36–2.51; <abbrev xmlns:xlink="http://www.w3.org/1999/xlink" xlink:title="maximum pronotal width" id="ABBRID0E3RBG" xlink:type="simple">PnW</abbrev> 2.73–2.87; <abbrev xmlns:xlink="http://www.w3.org/1999/xlink" xlink:title="length of anterior pronotal lobe" id="ABBRID0EASBG" xlink:type="simple">APL</abbrev> 0.66–0.81; <abbrev xmlns:xlink="http://www.w3.org/1999/xlink" xlink:title="length of posterior pronotal lobe" id="ABBRID0EESBG" xlink:type="simple">PPL</abbrev> 1.64–1.82; <abbrev xmlns:xlink="http://www.w3.org/1999/xlink" xlink:title="length of right hemelytron" id="ABBRID0EISBG" xlink:type="simple">HeL</abbrev> 8.63–8.98; <abbrev xmlns:xlink="http://www.w3.org/1999/xlink" xlink:title="maximum width of right hemelytron" id="ABBRID0EMSBG" xlink:type="simple">HeW</abbrev> 2.78–3.04; <abbrev xmlns:xlink="http://www.w3.org/1999/xlink" xlink:title="length of Sc of right hemelytron" id="ABBRID0EQSBG" xlink:type="simple">Sc</abbrev> 6.59–6.71; <abbrev xmlns:xlink="http://www.w3.org/1999/xlink" xlink:title="length of R + M of right hemelytron" id="ABBRID0EUSBG" xlink:type="simple">R+M</abbrev> 4.51–4.62; <abbrev xmlns:xlink="http://www.w3.org/1999/xlink" xlink:title="length of right hind wing" id="ABBRID0EYSBG" xlink:type="simple">HWL</abbrev> 6.03–6.18; <abbrev xmlns:xlink="http://www.w3.org/1999/xlink" xlink:title="maximum width of right hind wing" id="ABBRID0E3SBG" xlink:type="simple">HWW</abbrev> 1.77–1.87; <abbrev xmlns:xlink="http://www.w3.org/1999/xlink" xlink:title="length of left fore femur" id="ABBRID0EATBG" xlink:type="simple">AFL</abbrev> 3.11–3.41; <abbrev xmlns:xlink="http://www.w3.org/1999/xlink" xlink:title="length of left fore tibia" id="ABBRID0EETBG" xlink:type="simple">ATL</abbrev> 3.79–3.93; <abbrev xmlns:xlink="http://www.w3.org/1999/xlink" xlink:title="length of left mid femur" id="ABBRID0EITBG" xlink:type="simple">MFL</abbrev> 2.64–2.77; <abbrev xmlns:xlink="http://www.w3.org/1999/xlink" xlink:title="length of left mid tibia" id="ABBRID0EMTBG" xlink:type="simple">MTL</abbrev> 3.30–3.42; <abbrev xmlns:xlink="http://www.w3.org/1999/xlink" xlink:title="length of left hind femur" id="ABBRID0EQTBG" xlink:type="simple">PFL</abbrev> 3.73–4.00; <abbrev xmlns:xlink="http://www.w3.org/1999/xlink" xlink:title="length of left hind tibia" id="ABBRID0EUTBG" xlink:type="simple">PTL</abbrev> 5.35–5.50.</p></tp:treatment-sec><tp:treatment-sec sec-type="distribution" id="SECID0EYTBG"><title>Distribution.</title><p>Vietnam, Central Highlands (Gia Lai, Dak Lak).</p></tp:treatment-sec><tp:treatment-sec sec-type="type locality" id="SECID0E4TBG"><title>Type locality.</title><p>Vietnam, Central Highlands, Gia Lai Province, Kon Chu Rang Nature Reserve.</p></tp:treatment-sec><tp:treatment-sec sec-type="etymology" id="SECID0ECUBG"><title>Etymology.</title><p>This new species is named after the Tay Nguyen region, the local name of Central Highlands.</p></tp:treatment-sec><tp:treatment-sec><!--Section generated to contain objects referenced in tp:taxon-treatment.--><fig id="F5" position="float" orientation="portrait"><object-id xmlns:xlink="http://www.w3.org/1999/xlink" content-type="doi" xlink:type="simple">10.3897/zookeys.1118.83156.figure5</object-id><object-id xmlns:xlink="http://www.w3.org/1999/xlink" content-type="arpha" xlink:type="simple">74C7102F-45EA-58BA-A329-247333BAD717</object-id><label>Figure 5.</label><caption><p>Female external genitalia of six morphospecies in ventral view <bold>A</bold> type fA, <italic><tp:taxon-name><tp:taxon-name-part taxon-name-part-type="genus" reg="Biasticus">Biasticus</tp:taxon-name-part><tp:taxon-name-part taxon-name-part-type="species" reg="taynguyenensis">taynguyenensis</tp:taxon-name-part></tp:taxon-name></italic> Ha, Truong &amp; Ishikawa, sp. nov., holotype, ♀, HNL2018-073 <bold>B</bold> type fB, <italic><tp:taxon-name><tp:taxon-name-part taxon-name-part-type="genus" reg="Biasticus">B.</tp:taxon-name-part><tp:taxon-name-part taxon-name-part-type="species" reg="griseocapillus">griseocapillus</tp:taxon-name-part></tp:taxon-name></italic> Ha, Truong &amp; Ishikawa, sp. nov., holotype, ♀, HNL2018-038 <bold>C</bold> type fC, <italic><tp:taxon-name><tp:taxon-name-part taxon-name-part-type="genus" reg="Biasticus">B.</tp:taxon-name-part><tp:taxon-name-part taxon-name-part-type="species" reg="luteicollis">luteicollis</tp:taxon-name-part></tp:taxon-name></italic> Ha, Truong &amp; Ishikawa, sp. nov., paratype, ♀, HNL2018-024 <bold>D</bold> type fD, <italic><tp:taxon-name><tp:taxon-name-part taxon-name-part-type="genus" reg="Biasticus">B.</tp:taxon-name-part><tp:taxon-name-part taxon-name-part-type="species" reg="flavinotus">flavinotus</tp:taxon-name-part></tp:taxon-name></italic> (Matsumura, 1913), ♀, HNL2018-117 <bold>E</bold> type fE, <italic><tp:taxon-name><tp:taxon-name-part taxon-name-part-type="genus" reg="Biasticus">B.</tp:taxon-name-part><tp:taxon-name-part taxon-name-part-type="species" reg="confusus">confusus</tp:taxon-name-part></tp:taxon-name></italic> Hsiao et al., 1979, ♀, VN-Hem-1998-012 <bold>F</bold> type fF, <italic><tp:taxon-name><tp:taxon-name-part taxon-name-part-type="genus" reg="Biasticus">B.</tp:taxon-name-part><tp:taxon-name-part taxon-name-part-type="species" reg="flavus">flavus</tp:taxon-name-part></tp:taxon-name></italic> (Distant, 1903), ♀, LA-Redu-2004-006.</p></caption><graphic xmlns:xlink="http://www.w3.org/1999/xlink" xlink:href="zookeys-1118-133_article-83156__-g005.jpg" position="float" orientation="portrait" xlink:type="simple" id="oo_734748.jpg"><uri content-type="original_file" xlink:type="simple">https://binary.pensoft.net/fig/734748</uri></graphic></fig><fig id="F6" position="float" orientation="portrait"><object-id xmlns:xlink="http://www.w3.org/1999/xlink" content-type="doi" xlink:type="simple">10.3897/zookeys.1118.83156.figure6</object-id><object-id xmlns:xlink="http://www.w3.org/1999/xlink" content-type="arpha" xlink:type="simple">699A62E8-B361-5345-9687-8293CB07E055</object-id><label>Figure 6.</label><caption><p>Male genitalia of four morphospecies <bold>A–D</bold> type mA, <italic><tp:taxon-name><tp:taxon-name-part taxon-name-part-type="genus" reg="Biasticus">Biasticus</tp:taxon-name-part><tp:taxon-name-part taxon-name-part-type="species" reg="taynguyenensis">taynguyenensis</tp:taxon-name-part></tp:taxon-name></italic> Ha, Truong &amp; Ishikawa, sp. nov., paratype, ♂, TXL2016-545 <bold>E–I</bold> type mB, <italic><tp:taxon-name><tp:taxon-name-part taxon-name-part-type="genus" reg="Biasticus">B.</tp:taxon-name-part><tp:taxon-name-part taxon-name-part-type="species" reg="griseocapillus">griseocapillus</tp:taxon-name-part></tp:taxon-name></italic> Ha, Truong &amp; Ishikawa, sp. nov., paratype, ♂, TXL2016-546 <bold>J–N</bold> type mC, <italic><tp:taxon-name><tp:taxon-name-part taxon-name-part-type="genus" reg="Biasticus">B.</tp:taxon-name-part><tp:taxon-name-part taxon-name-part-type="species" reg="luteicollis">luteicollis</tp:taxon-name-part></tp:taxon-name></italic> Ha, Truong &amp; Ishikawa, sp. nov., holotype, ♂, HNL2018-025 <bold>O–R</bold> mF, <italic><tp:taxon-name><tp:taxon-name-part taxon-name-part-type="genus" reg="Biasticus">B.</tp:taxon-name-part><tp:taxon-name-part taxon-name-part-type="species" reg="flavus">flavus</tp:taxon-name-part></tp:taxon-name></italic> (Distant, 1903), ♂, HEM-TH2004-018. <bold>A, E, J, O</bold> pygophore with paramere(s) in dorsal view <bold>B, F, K, P</bold> phallus in dorsal view <bold>C, G, L, Q</bold> phallus in lateral view <bold>D, I, N, R</bold> articulatory apparatus <bold>H, M</bold> distal dorsal lobe of endosoma.</p></caption><graphic xmlns:xlink="http://www.w3.org/1999/xlink" xlink:href="zookeys-1118-133_article-83156__-g006.jpg" position="float" orientation="portrait" xlink:type="simple" id="oo_734749.jpg"><uri content-type="original_file" xlink:type="simple">https://binary.pensoft.net/fig/734749</uri></graphic></fig><fig id="F13" position="float" orientation="portrait"><object-id xmlns:xlink="http://www.w3.org/1999/xlink" content-type="doi" xlink:type="simple">10.3897/zookeys.1118.83156.figure13</object-id><object-id xmlns:xlink="http://www.w3.org/1999/xlink" content-type="arpha" xlink:type="simple">181F013F-C0F2-5FE5-876B-2D70F6CC6EE7</object-id><label>Figure 13.</label><caption><p><italic><tp:taxon-name><tp:taxon-name-part taxon-name-part-type="genus" reg="Biasticus">Biasticus</tp:taxon-name-part><tp:taxon-name-part taxon-name-part-type="species" reg="taynguyenensis">taynguyenensis</tp:taxon-name-part></tp:taxon-name></italic> Ha, Truong &amp; Ishikawa, sp. nov., holotype, ♀, HNL2018-073 <bold>A</bold> body in dorsal view <bold>B</bold> body in lateral view <bold>C</bold> head in dorsal view <bold>D</bold> head in lateral view.</p></caption><graphic xmlns:xlink="http://www.w3.org/1999/xlink" xlink:href="zookeys-1118-133_article-83156__-g013.jpg" position="float" orientation="portrait" xlink:type="simple" id="oo_734756.jpg"><uri content-type="original_file" xlink:type="simple">https://binary.pensoft.net/fig/734756</uri></graphic></fig><fig id="F14" position="float" orientation="portrait"><object-id xmlns:xlink="http://www.w3.org/1999/xlink" content-type="doi" xlink:type="simple">10.3897/zookeys.1118.83156.figure14</object-id><object-id xmlns:xlink="http://www.w3.org/1999/xlink" content-type="arpha" xlink:type="simple">5460468D-A967-5731-9068-7DA6B3ABC6D8</object-id><label>Figure 14.</label><caption><p><italic><tp:taxon-name><tp:taxon-name-part taxon-name-part-type="genus" reg="Biasticus">Biasticus</tp:taxon-name-part><tp:taxon-name-part taxon-name-part-type="species" reg="taynguyenensis">taynguyenensis</tp:taxon-name-part></tp:taxon-name></italic> Ha, Truong &amp; Ishikawa, sp. nov., holotype, ♀, HNL2018-073 <bold>A</bold> pronotum in dorsal view <bold>B</bold> anterior pronotal lobe in dorsal view <bold>C, D</bold> setae on posterior pronotum <bold>E</bold> right hemelytron <bold>F</bold> right hind wing.</p></caption><graphic xmlns:xlink="http://www.w3.org/1999/xlink" xlink:href="zookeys-1118-133_article-83156__-g014.jpg" position="float" orientation="portrait" xlink:type="simple" id="oo_734757.jpg"><uri content-type="original_file" xlink:type="simple">https://binary.pensoft.net/fig/734757</uri></graphic></fig><fig id="F15" position="float" orientation="portrait"><object-id xmlns:xlink="http://www.w3.org/1999/xlink" content-type="doi" xlink:type="simple">10.3897/zookeys.1118.83156.figure15</object-id><object-id xmlns:xlink="http://www.w3.org/1999/xlink" content-type="arpha" xlink:type="simple">534A239F-08CC-5D16-B9E6-4C91E07BB364</object-id><label>Figure 15.</label><caption><p><italic><tp:taxon-name><tp:taxon-name-part taxon-name-part-type="genus" reg="Biasticus">Biasticus</tp:taxon-name-part><tp:taxon-name-part taxon-name-part-type="species" reg="taynguyenensis">taynguyenensis</tp:taxon-name-part></tp:taxon-name></italic> Ha, Truong &amp; Ishikawa, sp. nov. <bold>A</bold> female genitalia in ventral view, holotype, ♀, HNL2018-073 <bold>B–L</bold> male genitalia, paratype, ♂, TXL2016-545 <bold>B–E</bold> pygophore with parameres <bold>B</bold> dorsal view <bold>C</bold> lateral view <bold>D</bold> ventral view <bold>E</bold> apical portion of pygophore, showing median process (mpp) and parameres <bold>F–L</bold> phallus <bold>F</bold> dorsal view <bold>G</bold> lateral view <bold>H</bold> articulatory apparatus (aa) <bold>I</bold> aedeagus with endosoma semi-everted dorsal view <bold>J</bold> aedeagus with endosoma semi-everted, ventral view <bold>K</bold> aedeagus with endosoma semi-everted, lateral view <bold>L</bold> distal dorsal lobe of endosoma (ddl).</p></caption><graphic xmlns:xlink="http://www.w3.org/1999/xlink" xlink:href="zookeys-1118-133_article-83156__-g015.jpg" position="float" orientation="portrait" xlink:type="simple" id="oo_734758.jpg"><uri content-type="original_file" xlink:type="simple">https://binary.pensoft.net/fig/734758</uri></graphic></fig></tp:treatment-sec></tp:taxon-treatment>
