# Supplementary material for: ﻿Three new species of the genus Biasticus Stål, 1867 (Insecta, Heteroptera, Reduviidae, Harpactorinae) from Central Highlands, Vietnam
Source: Zookeys. 2022 Aug 24;1118:133–80. doi: 10.3897/zookeys.1118.83156 (PMC9848743; doi:10.3897/zookeys.1118.83156)
Supplement: XML Treatment for Biasticus griseocapillus [file zookeys.1118.83156-treatment2.xml]

<!DOCTYPE tp:taxon-treatment
  PUBLIC "-//TaxonX//DTD Taxonomic Treatment Publishing DTD v0 20100105//EN" "tax-treatment-NSO.dtd">
<tp:taxon-treatment xmlns:tp="http://www.plazi.org/taxpub"><tp:treatment-meta><kwd-group><label>Taxon classification</label><kwd>
                    <named-content content-type="kingdom">Animalia</named-content>
                  </kwd><kwd>
                    <named-content content-type="order">Hemiptera</named-content>
                  </kwd><kwd>
                    <named-content content-type="family">Reduviidae</named-content>
                  </kwd></kwd-group><mixed-citation publication-type="journal"><person-group><name><surname>Ha</surname><given-names>Ngoc Linh</given-names></name><name><surname>Truong</surname><given-names>Xuan Lam</given-names></name><name><surname>Ishikawa</surname><given-names>Tadashi</given-names></name><name><surname>Jaitrong</surname><given-names>Weeyawat</given-names></name><name><surname>Lee</surname><given-names>Chi Feng</given-names></name><name><surname>Chouangthavy</surname><given-names>Bounsanong</given-names></name><name><surname>Eguchi</surname><given-names>Katsuyuki</given-names></name></person-group><article-title>﻿Three new species of the genus <italic><tp:taxon-name><tp:taxon-name-part taxon-name-part-type="genus" reg="Biasticus">Biasticus</tp:taxon-name-part></tp:taxon-name></italic> Stål, 1867 (<tp:taxon-name><tp:taxon-name-part taxon-name-part-type="class">Insecta</tp:taxon-name-part></tp:taxon-name>, <tp:taxon-name><tp:taxon-name-part taxon-name-part-type="suborder">Heteroptera</tp:taxon-name-part></tp:taxon-name>, <tp:taxon-name><tp:taxon-name-part taxon-name-part-type="family">Reduviidae</tp:taxon-name-part></tp:taxon-name>, <tp:taxon-name><tp:taxon-name-part taxon-name-part-type="subfamily">Harpactorinae</tp:taxon-name-part></tp:taxon-name>) from Central Highlands, Vietnam</article-title><source>Zookeys</source><day>24</day><month>08</month><year>2022</year><volume>1118</volume><fpage>133</fpage><lpage>180</lpage><pub-id pub-id-type="doi">10.3897/zookeys.1118.83156</pub-id></mixed-citation></tp:treatment-meta><tp:nomenclature><label>﻿</label><tp:taxon-name>
                  <object-id xmlns:xlink="http://www.w3.org/1999/xlink" content-type="arpha" xlink:type="simple">EFED6E08-BFEC-5FD1-8C23-8DAFB14CF4EA</object-id>
                  <tp:taxon-name-part taxon-name-part-type="genus" reg="Biasticus">Biasticus</tp:taxon-name-part>
                  <tp:taxon-name-part taxon-name-part-type="species" reg="griseocapillus">griseocapillus</tp:taxon-name-part>
                  <object-id xmlns:xlink="http://www.w3.org/1999/xlink" content-type="zoobank" xlink:type="simple">https://zoobank.org/BDAB0B60-64D5-4529-8715-2E1B010AD57B</object-id>
                </tp:taxon-name><tp:taxon-authority>Ha, Truong &amp; Ishikawa</tp:taxon-authority><tp:taxon-status xmlns:xlink="http://www.w3.org/1999/xlink" xlink:type="simple">sp. nov.</tp:taxon-status><xref ref-type="fig" rid="F5">Figs 5B</xref><xref ref-type="fig" rid="F6">, 6E–I</xref><xref ref-type="fig" rid="F16">, 16</xref><xref ref-type="fig" rid="F17">, 17</xref><xref ref-type="fig" rid="F18">, 18</xref></tp:nomenclature><tp:treatment-sec sec-type="type material" id="SECID0EFWBG"><title>Type material.</title><p><bold><italic>Holotype</italic>.</bold> 1♀; HNL2018-038; Vietnam, Dak Lak Province, Chu Yang Sin National Park; 09.v.2018; X. L. Truong leg.; <named-content xmlns:xlink="http://www.w3.org/1999/xlink" content-type="dwc:institutional_code" xlink:title="National Science Museum (Natural History)" xlink:href="http://grbio.org/institution/national-science-museum-natural-history" xlink:type="simple">NSMT</named-content>. <bold><italic>Paratypes</italic>.</bold> 1♀; HNL2018-007; Vietnam, Gia Lai Province, Kon Chu Rang Nature Reserve; 05.v.2018; X. L. Truong leg.; <abbrev xmlns:xlink="http://www.w3.org/1999/xlink" content-type="institution" xlink:title="Institute of Ecology and Biological Resources, Vietnam Academy of Science and Technology" id="ABBRID0EZWBG" xlink:type="simple">IEBR</abbrev>. 1♀; HNL2018-037; Vietnam, Dak Lak Province, Chu Yang Sin National Park; 09.v.2018; X. L. Truong leg.; <abbrev xmlns:xlink="http://www.w3.org/1999/xlink" content-type="institution" xlink:title="Vietnam National Museum of Nature, Vietnam Academy of Science and Technology" id="ABBRID0E5WBG" xlink:type="simple">VNMN</abbrev>. 1♂; TXL2016-546; Vietnam, Gia Lai Province, Kon Chu Rang Nature Reserve; 28.iv.2016; X. L. Truong leg.; <named-content xmlns:xlink="http://www.w3.org/1999/xlink" content-type="dwc:institutional_code" xlink:title="National Science Museum (Natural History)" xlink:href="http://grbio.org/institution/national-science-museum-natural-history" xlink:type="simple">NSMT</named-content>.</p></tp:treatment-sec><tp:treatment-sec sec-type="diagnosis" id="SECID0EIXBG"><title>Diagnosis.</title><p>Body shiny blackish brown; anterior pronotal lobe black or blackish brown with some rows of long bent griseous setae; posterior pronotal lobe blackish brown or brown and densely covered with short bent griseous setae somewhat interspersed with long griseous setae; scutellum black in basal half and dark brown or brown in lateral margin and apical half; abdominal sternites shiny sanguineous; laterotergites II–VI luteous, segmentally suffused with dark brown spots or blackish brown spots; laterotergite VII sanguineous.</p><p>In general appearance, <italic><tp:taxon-name><tp:taxon-name-part taxon-name-part-type="genus" reg="Biasticus">Biasticus</tp:taxon-name-part><tp:taxon-name-part taxon-name-part-type="species" reg="griseocapillus">griseocapillus</tp:taxon-name-part></tp:taxon-name></italic> sp. nov. resembles <italic><tp:taxon-name><tp:taxon-name-part taxon-name-part-type="genus" reg="Biasticus">B.</tp:taxon-name-part><tp:taxon-name-part taxon-name-part-type="species" reg="confusus">confusus</tp:taxon-name-part></tp:taxon-name></italic> Hsiao et al., 1979, especially in general colors of body, pronotum, and sterna. But the new species can be distinguished from <italic><tp:taxon-name><tp:taxon-name-part taxon-name-part-type="genus" reg="Biasticus">B.</tp:taxon-name-part><tp:taxon-name-part taxon-name-part-type="species" reg="confusus">confusus</tp:taxon-name-part></tp:taxon-name></italic> by a combination of the following characters: antennal pedicel longer than first flagellomere (in <italic><tp:taxon-name><tp:taxon-name-part taxon-name-part-type="genus" reg="Biasticus">B.</tp:taxon-name-part><tp:taxon-name-part taxon-name-part-type="species" reg="confusus">confusus</tp:taxon-name-part></tp:taxon-name></italic> pedicel as long as first flagellomere), second flagellomere of antenna as long as pedicel (in <italic><tp:taxon-name><tp:taxon-name-part taxon-name-part-type="genus" reg="Biasticus">B.</tp:taxon-name-part><tp:taxon-name-part taxon-name-part-type="species" reg="confusus">confusus</tp:taxon-name-part></tp:taxon-name></italic> second flagellomere longer than pedicel), proportional average length of first to third visible labial segments 1.1:1.4:0.3 (in <italic><tp:taxon-name><tp:taxon-name-part taxon-name-part-type="genus" reg="Biasticus">B.</tp:taxon-name-part><tp:taxon-name-part taxon-name-part-type="species" reg="confusus">confusus</tp:taxon-name-part></tp:taxon-name></italic> 0.9:1.2:0.3), anterior pronotal lobe with some rows of bent setae (in <italic><tp:taxon-name><tp:taxon-name-part taxon-name-part-type="genus" reg="Biasticus">B.</tp:taxon-name-part><tp:taxon-name-part taxon-name-part-type="species" reg="confusus">confusus</tp:taxon-name-part></tp:taxon-name></italic> without row of bent setae), posterior pronotal lobe 2.6 × as long as anterior pronotal lobe (in <italic><tp:taxon-name><tp:taxon-name-part taxon-name-part-type="genus" reg="Biasticus">B.</tp:taxon-name-part><tp:taxon-name-part taxon-name-part-type="species" reg="confusus">confusus</tp:taxon-name-part></tp:taxon-name></italic> 2.0 ×), and apical margin of median process of pygophore weakly convex and emarginate at middle (in <italic><tp:taxon-name><tp:taxon-name-part taxon-name-part-type="genus" reg="Biasticus">B.</tp:taxon-name-part><tp:taxon-name-part taxon-name-part-type="species" reg="confusus">confusus</tp:taxon-name-part></tp:taxon-name></italic> weakly convex without such emargination).</p><p>Furthermore, this species is similar to <italic><tp:taxon-name><tp:taxon-name-part taxon-name-part-type="genus" reg="Biasticus">B.</tp:taxon-name-part><tp:taxon-name-part taxon-name-part-type="species" reg="ventralis">ventralis</tp:taxon-name-part></tp:taxon-name></italic> Hsiao et al., 1979 in general colors of body, pronotum, and sterna but the new species can be distinguished from <italic><tp:taxon-name><tp:taxon-name-part taxon-name-part-type="genus" reg="Biasticus">B.</tp:taxon-name-part><tp:taxon-name-part taxon-name-part-type="species" reg="ventralis">ventralis</tp:taxon-name-part></tp:taxon-name></italic> by a combination of the following characters: antennal pedicel longer than first flagellomere (in <italic><tp:taxon-name><tp:taxon-name-part taxon-name-part-type="genus" reg="Biasticus">B.</tp:taxon-name-part><tp:taxon-name-part taxon-name-part-type="species" reg="ventralis">ventralis</tp:taxon-name-part></tp:taxon-name></italic> pedicel ~ 1/2 as long as first flagellomere), second flagellomere as long as pedicel (in <italic><tp:taxon-name><tp:taxon-name-part taxon-name-part-type="genus" reg="Biasticus">B.</tp:taxon-name-part><tp:taxon-name-part taxon-name-part-type="species" reg="ventralis">ventralis</tp:taxon-name-part></tp:taxon-name></italic> second flagellomere 2.5 × as long as pedicel), proportional average length of antennal scape, pedicel, first and second flagellomeres 3.0:1.6:1.4:1.6 (in <italic><tp:taxon-name><tp:taxon-name-part taxon-name-part-type="genus" reg="Biasticus">B.</tp:taxon-name-part><tp:taxon-name-part taxon-name-part-type="species" reg="ventralis">ventralis</tp:taxon-name-part></tp:taxon-name></italic> 3.3:1.1:2.0:2.8), and proportional average length of first to third visible labial segments 1.1:1.4:0.3 (in <italic><tp:taxon-name><tp:taxon-name-part taxon-name-part-type="genus" reg="Biasticus">B.</tp:taxon-name-part><tp:taxon-name-part taxon-name-part-type="species" reg="ventralis">ventralis</tp:taxon-name-part></tp:taxon-name></italic> 1.0:1.3:0.3).</p><p>Also, <italic><tp:taxon-name><tp:taxon-name-part taxon-name-part-type="genus" reg="Biasticus">Biasticus</tp:taxon-name-part><tp:taxon-name-part taxon-name-part-type="species" reg="griseocapillus">griseocapillus</tp:taxon-name-part></tp:taxon-name></italic> sp. nov. is similar to <italic><tp:taxon-name><tp:taxon-name-part taxon-name-part-type="genus" reg="Biasticus">B.</tp:taxon-name-part><tp:taxon-name-part taxon-name-part-type="species" reg="taynguyenensis">taynguyenensis</tp:taxon-name-part></tp:taxon-name></italic> sp. nov. in the body color pattern, the proportion average length of the antenna segments, and the proportion average length of the visible labial segments. However, <italic><tp:taxon-name><tp:taxon-name-part taxon-name-part-type="genus" reg="Biasticus">B.</tp:taxon-name-part><tp:taxon-name-part taxon-name-part-type="species" reg="griseocapillus">griseocapillus</tp:taxon-name-part></tp:taxon-name></italic> can be distinguished from the latter by a combination of the following characters: collar, anterior pronotal lobe, and posterior pronotal lobe covered with long bent griseous setae (in <italic><tp:taxon-name><tp:taxon-name-part taxon-name-part-type="genus" reg="Biasticus">B.</tp:taxon-name-part><tp:taxon-name-part taxon-name-part-type="species" reg="taynguyenensis">taynguyenensis</tp:taxon-name-part></tp:taxon-name></italic> short bent cream-yellow setae), and median process of pygophore (mpp) 0.2 × as long as wide, with apical margin weakly convex and emarginate medially, and with apicolateral corner slightly produced laterad and pointed (in <italic><tp:taxon-name><tp:taxon-name-part taxon-name-part-type="genus" reg="Biasticus">B.</tp:taxon-name-part><tp:taxon-name-part taxon-name-part-type="species" reg="taynguyenensis">taynguyenensis</tp:taxon-name-part></tp:taxon-name></italic>, 0.3 × as long as wide, with apical margin weakly and continuously concave, and with apicolateral corner distinctly produced posterolaterad and pointed).</p></tp:treatment-sec><tp:treatment-sec sec-type="description" id="SECID0EP5BG"><title>Description.</title><p><bold>Female description. <italic>Coloration</italic>.</bold> Body shiny blackish brown. Head dorsum (except anteclypeus, maxillary plate, and gena) black; anteclypeus, labrum, maxillary plate, and anterior region of gena brown; central fascia to head venter, and posterior region of gena pale luteous; first visible labial segment brown; second and third visible labial segments blackish brown; tips of first and second visible labial segments yellowish brown; area around lateral ocellus with reddish brown suffusion; a longitudinally elongated yellowish brown spot present between lateral ocelli. Base of scape brownish black; remaining of scape and pedicel, first and second flagellomeres blackish brown. Collar, anterolateral angles, anterior pronotal lobe, and anterior acetabulum black; posterior pronotal lobe, pleura, and thoracic sterna blackish brown; scutellum black in basal half and dark brown in lateral margin and apical half; stridulatory sulcus luteous; coxae and trochanters yellowish brown; intersecting area of fore coxae and fore trochanters luteous; femora, tibiae, and tarsi blackish brown. Corium and clavus darkish brown, apically brownish yellow; membrane bronzy brown, semi-hyaline. Hind wings faintly semi-hyaline. Abdominal mediotergites I+II to V reddish brown or sanguineous, somewhat suffused with blackish brown; mediotergite VI suffused with reddish brown and irregularly suffused with sanguineous; mediotergite VII and laterotergite VII to apex of abdomen sanguineous; abdominal sternite shiny sanguineous; laterotergites II–VI luteous, segmentally suffused with dark brown spots; laterotergite VII sanguineous. External genitalia sanguineous.</p><p><bold><italic>Structure</italic>.</bold> Body medium-sized (<abbrev xmlns:xlink="http://www.w3.org/1999/xlink" xlink:title="body length excluding hemelytra" id="ABBRID0EB6BG" xlink:type="simple">BL</abbrev> = 10.61–10.84 mm), elongate, and somewhat robust. Head subelongate and robust (<abbrev xmlns:xlink="http://www.w3.org/1999/xlink" xlink:title="head length" id="ABBRID0EF6BG" xlink:type="simple">HL</abbrev>/<abbrev xmlns:xlink="http://www.w3.org/1999/xlink" xlink:title="maximum width of postocular area of head" id="ABBRID0EJ6BG" xlink:type="simple">PoW</abbrev> = 2.37–2.45), shorter than pronotum (<abbrev xmlns:xlink="http://www.w3.org/1999/xlink" xlink:title="head length" id="ABBRID0EN6BG" xlink:type="simple">HL</abbrev>/<abbrev xmlns:xlink="http://www.w3.org/1999/xlink" xlink:title="pronotal length" id="ABBRID0ER6BG" xlink:type="simple">PnL</abbrev> = 0.81–0.82); postocular area of head sub-globose (<abbrev xmlns:xlink="http://www.w3.org/1999/xlink" xlink:title="length of postocular area of head" id="ABBRID0EV6BG" xlink:type="simple">PoL</abbrev>/<abbrev xmlns:xlink="http://www.w3.org/1999/xlink" xlink:title="maximum width of postocular area of head" id="ABBRID0EZ6BG" xlink:type="simple">PoW</abbrev> = 0.85–1.03), distinctly wider than anteocular area (<abbrev xmlns:xlink="http://www.w3.org/1999/xlink" xlink:title="maximum width of postocular area of head" id="ABBRID0E46BG" xlink:type="simple">PoW</abbrev>/<abbrev xmlns:xlink="http://www.w3.org/1999/xlink" xlink:title="width of anteocular area of head, measured immediately in front of compound eyes" id="ABBRID0ECAAI" xlink:type="simple">AoW</abbrev> = 1.44–1.47), slightly longer than anteocular area (<abbrev xmlns:xlink="http://www.w3.org/1999/xlink" xlink:title="length of postocular area of head" id="ABBRID0EGAAI" xlink:type="simple">PoL</abbrev>/<abbrev xmlns:xlink="http://www.w3.org/1999/xlink" xlink:title="length of anteocular area of head" id="ABBRID0EKAAI" xlink:type="simple">AoL</abbrev> = 1.05–1.27), constricted behind compound eyes, with a wide and deep interocular sulcus; neck short. Compound eyes protruding laterally, nearly globose, with posterior margin sub-straight; lateral ocelli produced, elevated behind interocular sulcus, widely separated from each other (<abbrev xmlns:xlink="http://www.w3.org/1999/xlink" xlink:title="minimum distance measured between inner margins of lateral ocelli" id="ABBRID0EOAAI" xlink:type="simple">OCD</abbrev>/<abbrev xmlns:xlink="http://www.w3.org/1999/xlink" xlink:title="maximum width of postocular area of head" id="ABBRID0ESAAI" xlink:type="simple">PoW</abbrev> = 0.43–0.46); interspace between lateral ocelli wider than distance between compound eye and lateral ocellus (<abbrev xmlns:xlink="http://www.w3.org/1999/xlink" xlink:title="minimum distance measured between inner margins of lateral ocelli" id="ABBRID0EWAAI" xlink:type="simple">OCD</abbrev>/<abbrev xmlns:xlink="http://www.w3.org/1999/xlink" xlink:title="minimum distance between postero-inner margin of left compound eye and antero-outer margin of left lateral ocellus" id="ABBRID0E1AAI" xlink:type="simple">COD</abbrev> = 1.93–2.17). First visible labial segment shorter than second segment (<abbrev xmlns:xlink="http://www.w3.org/1999/xlink" xlink:title="length of first visible labial segment" id="ABBRID0E5AAI" xlink:type="simple">R1L</abbrev>/<abbrev xmlns:xlink="http://www.w3.org/1999/xlink" xlink:title="length of second visible labial segment" id="ABBRID0ECBAI" xlink:type="simple">R2L</abbrev> = 0.80–0.84), longer than anteocular area of head (<abbrev xmlns:xlink="http://www.w3.org/1999/xlink" xlink:title="length of first visible labial segment" id="ABBRID0EGBAI" xlink:type="simple">R1L</abbrev>/<abbrev xmlns:xlink="http://www.w3.org/1999/xlink" xlink:title="length of anteocular area of head" id="ABBRID0EKBAI" xlink:type="simple">AoL</abbrev> = 1.58–1.63), extending beyond level of middle of compound eye when labium laid backward; proportional average length of first to third visible labial segments 1.1:1.3:0.3. Scape ~ 1.5 × as long as head; pedicel slightly longer than first flagellomere and nearly equal in length to second flagellomere; proportional average length of scape, pedicel, first and second flagellomeres 3.0:1.6:1.4:1.6. Collar very short in dorsal view, with anterolateral angle weakly and roundly produced; anterior pronotal lobe round and bulged, slightly rough, with middle longitudinal sulcus deep and narrow posteriorly; posterior pronotal lobe with slightly swollen anteromedial elevation; humerus roughly triangular, with round apex; posterior margin of pronotum straight; posterior angles round, not exceeded to posterior margin of pronotum. Scutellum triangular, somewhat triangularly depressed basally, apically produced and sloping downward; posterior apex round; anterior margin slightly convex. Femora thick, apically moderately nodulose; fore femora very slightly incrassated, thicker than mid and hind femora. Hemelytra surpassing apex of abdomen when fully closed, 0.8 × as long as body length; discal cell nearly parallelogram-shaped, twice as long as width; <abbrev xmlns:xlink="http://www.w3.org/1999/xlink" xlink:title="length of Sc of right hemelytron" id="ABBRID0EOBAI" xlink:type="simple">Sc</abbrev> 0.7 × as long as hemelytron length, 1.4 × as long as R + M. Hind wing ~ 3.2 × as long as maximum width. Connexivum slightly dilated and ascending with segmental incisures; abdominal laterotergite VIII (AL8) with thin posterior margin (0.01 mm); abdominal sternite VII (AS7) forming a wide subpentagonal posteromedian concavity, with inner posterolateral margin almost straight; gonocoxa VIII (Gc8) broad, ~ 1.4 × wider than length, slightly opened inward for gonapophyses VIII (Gp8), with posterior margin gently slanting anteromesad, and with apical inner corner not produced; Gp8 small and subtriangular, 3.9 × longer than width; gonoplac (Gpl) V-shaped, thin, with maximum thick ~ 0.025 mm.</p><p><bold><italic>Vestiture</italic>.</bold> Body clothed with griseous setation. Head, except interocular sulcus and posterior margin of clypeus, covered with long erect setae; posterior margin of clypeus, head venter, anterolateral area of neck with short bent setae and sparsely with long erect setae; anteclypeus, labium, scape with a few short setae; pedicel, first and second flagellomeres covered with short erect to recumbent setae; dorsum of neck without setae. Collar, anterior margin of anterior pronotal lobe with dense bent pubescence; anterior pronotal lobe with some rows of long bent griseous setae; lateral area of anterior pronotal lobe with long erect setae; posterior pronotal lobe densely covered with short bent griseous setae somewhat interspersed with long griseous setae; lateral slope area and posterior apex of scutellum with dense short to long setae; posterior area of posterior pronotal lobe with long erect setae; pleura, thoracic sterna, and coxae with short bent setae; trochanters, femora, and tibiae with long erect setae; corium with bent griseous pubescence. Anterior margin of abdominal mediotergite I+II with some long slender erect yellowish brown setae; mediotergites and dorsal laterotergites sparsely covered with a few short vertical setae; abdominal sternites interspersed with long vertical setae; posterior margin of abdominal laterotergite VIII (AL8) with long erect slender setae; gonocoxa VIII (Gc8) with long slender bent setae; apex of external genitalia with long thick erect setae.</p><p><bold>Male description.</bold> General external morphology similar to that of the female.</p><p><bold><italic>Coloration</italic>.</bold> Almost similar to female but brighter than female. Gena brown in anterior half and luteous in posterior half; labium blackish brown; tips of first and second visible labial segments luteous. Collar, anterolateral angles, anterior pronotal lobe, and anterior acetabulum blackish brown; posterior pronotal lobe, pleura, and thoracic sterna brown; scutellum black in basal half and brown in lateral margin and apical half; stridulatory sulcus pale gray. Laterotergites II–VI pale luteous, segmentally suffused with blackish brown spots; laterotergite VII sanguineous. Pygophore ventrally orpiment-orange; paramere semi-hyaline, pale orange.</p><p><bold><italic>Structure</italic>.</bold> Almost similar to female except for the following characters. Scape 1.8 × as long as head and more than twice as long as pedicel; pedicel slightly longer than first flagellomere; second flagellomere missing; proportional length of scape, pedicel, and first flagellomere 3.5:1.6:1.4. Hemelytra surpassing apex of abdomen when fully closed, 0.9 × as long as body; <abbrev xmlns:xlink="http://www.w3.org/1999/xlink" xlink:title="length of Sc of right hemelytron" id="ABBRID0ELCAI" xlink:type="simple">Sc</abbrev> 0.8 × as long as hemelytron, and 1.5 × as long as R + M. Pygophore ovoid; median process of pygophore (mpp) broad and low, 0.2 × as long as wide, with apical margin weakly convex and emarginate medially, with apicolateral corner slightly produced laterad and pointed; paramere long, slender, clavate, somewhat curved medially, and apically subnodulose and round (Figs <xref ref-type="fig" rid="F6">6E</xref>, <xref ref-type="fig" rid="F18">18B–F</xref>). Aedeagus in dorsal view ovoid, dorsally sclerotized (Figs <xref ref-type="fig" rid="F6">6F</xref>, <xref ref-type="fig" rid="F18">18G, J</xref>) and in lateral view long and narrow (Figs <xref ref-type="fig" rid="F6">6G</xref>, <xref ref-type="fig" rid="F18">18H, L</xref>); articulatory apparatus (aa) in ventral view with basal plate arms relatively slender and jointly forming a U-shape, and in lateral view arched strongly (Figs <xref ref-type="fig" rid="F6">6G, I</xref>, <xref ref-type="fig" rid="F18">18H, I</xref>); dorsal phallothecal sclerite (dps) in lateral view with posteromedian part weakly produced posterodorsad (Figs <xref ref-type="fig" rid="F6">6G</xref>, <xref ref-type="fig" rid="F18">18L</xref>); spoon-like sclerites (sps) hyaline and glabrous; both membranous sac-like lobes posterolaterally produced; distal dorsal lobe of endosoma (ddl) round, with membranous surface covered with large hyaline prickles (Figs <xref ref-type="fig" rid="F6">6H</xref>, <xref ref-type="fig" rid="F18">18M</xref>).</p><p><bold><italic>Vestiture</italic>.</bold> Almost similar to female except for the following characters. Posterior margin of clypeus with short bent pubescence; anteclypeus and scape without setae. Collar and anterior margin of anterior pronotal lobe with short bent setae and some long bent setae; anterior pronotal lobe with some rows of long bent griseous setae; posterior pronotal lobe with bent griseous setae; scutellum with long slender erect setae abundantly, especially in lateral slopes; posterior apex of scutellum with a pinch of long slender erect and bent setae; pleura, thoracic sterna, and coxae with short bent setae, with a few long slender setae; trochanters sparsely with short bent pubescence and a few long setae; corium with bent pubescence. Pygophore ventrally covered with a few bent pubescence, more abundant laterally; paramere with a few long erect thick setae.</p></tp:treatment-sec><tp:treatment-sec sec-type="description" id="SECID0EGEAI"><title>Measurements.</title><p>All dimensions are given in mm. <bold><italic>Holotype</italic></bold> (♀): <abbrev xmlns:xlink="http://www.w3.org/1999/xlink" xlink:title="body length excluding hemelytra" id="ABBRID0EPEAI" xlink:type="simple">BL</abbrev> 10.84; <abbrev xmlns:xlink="http://www.w3.org/1999/xlink" xlink:title="head length" id="ABBRID0ETEAI" xlink:type="simple">HL</abbrev> 1.99; <abbrev xmlns:xlink="http://www.w3.org/1999/xlink" xlink:title="length of anteocular area of head" id="ABBRID0EXEAI" xlink:type="simple">AoL</abbrev> 0.67; <abbrev xmlns:xlink="http://www.w3.org/1999/xlink" xlink:title="width of anteocular area of head, measured immediately in front of compound eyes" id="ABBRID0E2EAI" xlink:type="simple">AoW</abbrev> 0.56; <abbrev xmlns:xlink="http://www.w3.org/1999/xlink" xlink:title="length of postocular area of head" id="ABBRID0E6EAI" xlink:type="simple">PoL</abbrev> 0.85; <abbrev xmlns:xlink="http://www.w3.org/1999/xlink" xlink:title="maximum width of postocular area of head" id="ABBRID0EDFAI" xlink:type="simple">PoW</abbrev> 0.82; <abbrev xmlns:xlink="http://www.w3.org/1999/xlink" xlink:title="maximum distance measured between outer margins of compound eyes" id="ABBRID0EHFAI" xlink:type="simple">OE</abbrev> 1.05; <abbrev xmlns:xlink="http://www.w3.org/1999/xlink" xlink:title="width of synthlipsis, minimum distance measured between inner margins of compound eyes" id="ABBRID0ELFAI" xlink:type="simple">IE</abbrev> 0.56; <abbrev xmlns:xlink="http://www.w3.org/1999/xlink" xlink:title="maximum diameter of left compound eye" id="ABBRID0EPFAI" xlink:type="simple">ED</abbrev> 0.60; <abbrev xmlns:xlink="http://www.w3.org/1999/xlink" xlink:title="maximum diameter of left ocellus" id="ABBRID0ETFAI" xlink:type="simple">OD</abbrev> 0.17; <abbrev xmlns:xlink="http://www.w3.org/1999/xlink" xlink:title="minimum distance measured between inner margins of lateral ocelli" id="ABBRID0EXFAI" xlink:type="simple">OCD</abbrev> 0.36; <abbrev xmlns:xlink="http://www.w3.org/1999/xlink" xlink:title="minimum distance between postero-inner margin of left compound eye and antero-outer margin of left lateral ocellus" id="ABBRID0E2FAI" xlink:type="simple">COD</abbrev> 0.18; <abbrev xmlns:xlink="http://www.w3.org/1999/xlink" xlink:title="length of first visible labial segment" id="ABBRID0E6FAI" xlink:type="simple">R1L</abbrev> 1.09; <abbrev xmlns:xlink="http://www.w3.org/1999/xlink" xlink:title="length of second visible labial segment" id="ABBRID0EDGAI" xlink:type="simple">R2L</abbrev> 1.31; <abbrev xmlns:xlink="http://www.w3.org/1999/xlink" xlink:title="length of third visible labial segment" id="ABBRID0EHGAI" xlink:type="simple">R3L</abbrev> 0.32; <abbrev xmlns:xlink="http://www.w3.org/1999/xlink" xlink:title="length of scape" id="ABBRID0ELGAI" xlink:type="simple">A1L</abbrev> 3.01; <abbrev xmlns:xlink="http://www.w3.org/1999/xlink" xlink:title="length of pedicel" id="ABBRID0EPGAI" xlink:type="simple">A2L</abbrev> 1.59; <abbrev xmlns:xlink="http://www.w3.org/1999/xlink" xlink:title="length of first flagellomere" id="ABBRID0ETGAI" xlink:type="simple">A3L</abbrev> 1.52; <abbrev xmlns:xlink="http://www.w3.org/1999/xlink" xlink:title="length of second flagellomere" id="ABBRID0EXGAI" xlink:type="simple">A4L</abbrev> 1.56; <abbrev xmlns:xlink="http://www.w3.org/1999/xlink" xlink:title="pronotal length" id="ABBRID0E2GAI" xlink:type="simple">PnL</abbrev> 2.45; <abbrev xmlns:xlink="http://www.w3.org/1999/xlink" xlink:title="maximum pronotal width" id="ABBRID0E6GAI" xlink:type="simple">PnW</abbrev> 2.74; <abbrev xmlns:xlink="http://www.w3.org/1999/xlink" xlink:title="length of anterior pronotal lobe" id="ABBRID0EDHAI" xlink:type="simple">APL</abbrev> 0.79; <abbrev xmlns:xlink="http://www.w3.org/1999/xlink" xlink:title="length of posterior pronotal lobe" id="ABBRID0EHHAI" xlink:type="simple">PPL</abbrev> 1.67; <abbrev xmlns:xlink="http://www.w3.org/1999/xlink" xlink:title="length of right hemelytron" id="ABBRID0ELHAI" xlink:type="simple">HeL</abbrev> 8.56; <abbrev xmlns:xlink="http://www.w3.org/1999/xlink" xlink:title="maximum width of right hemelytron" id="ABBRID0EPHAI" xlink:type="simple">HeW</abbrev> 2.67; <abbrev xmlns:xlink="http://www.w3.org/1999/xlink" xlink:title="length of Sc of right hemelytron" id="ABBRID0ETHAI" xlink:type="simple">Sc</abbrev> 6.69; <abbrev xmlns:xlink="http://www.w3.org/1999/xlink" xlink:title="length of R + M of right hemelytron" id="ABBRID0EXHAI" xlink:type="simple">R+M</abbrev> 4.67; <abbrev xmlns:xlink="http://www.w3.org/1999/xlink" xlink:title="length of right hind wing" id="ABBRID0E2HAI" xlink:type="simple">HWL</abbrev> 5.68; <abbrev xmlns:xlink="http://www.w3.org/1999/xlink" xlink:title="maximum width of right hind wing" id="ABBRID0E6HAI" xlink:type="simple">HWW</abbrev> 1.68; <abbrev xmlns:xlink="http://www.w3.org/1999/xlink" xlink:title="length of left fore femur" id="ABBRID0EDIAI" xlink:type="simple">AFL</abbrev> 3.37; <abbrev xmlns:xlink="http://www.w3.org/1999/xlink" xlink:title="length of left fore tibia" id="ABBRID0EHIAI" xlink:type="simple">ATL</abbrev> 4.00; <abbrev xmlns:xlink="http://www.w3.org/1999/xlink" xlink:title="length of left mid femur" id="ABBRID0ELIAI" xlink:type="simple">MFL</abbrev> 2.77; <abbrev xmlns:xlink="http://www.w3.org/1999/xlink" xlink:title="length of left mid tibia" id="ABBRID0EPIAI" xlink:type="simple">MTL</abbrev> 3.47; <abbrev xmlns:xlink="http://www.w3.org/1999/xlink" xlink:title="length of left hind femur" id="ABBRID0ETIAI" xlink:type="simple">PFL</abbrev> 3.94; <abbrev xmlns:xlink="http://www.w3.org/1999/xlink" xlink:title="length of left hind tibia" id="ABBRID0EXIAI" xlink:type="simple">PTL</abbrev> 5.44. <bold><italic>Paratype</italic></bold> (♂): <abbrev xmlns:xlink="http://www.w3.org/1999/xlink" xlink:title="body length excluding hemelytra" id="ABBRID0E5IAI" xlink:type="simple">BL</abbrev> 9.77; <abbrev xmlns:xlink="http://www.w3.org/1999/xlink" xlink:title="head length" id="ABBRID0ECJAI" xlink:type="simple">HL</abbrev> 1.91; <abbrev xmlns:xlink="http://www.w3.org/1999/xlink" xlink:title="length of anteocular area of head" id="ABBRID0EGJAI" xlink:type="simple">AoL</abbrev> 0.64; <abbrev xmlns:xlink="http://www.w3.org/1999/xlink" xlink:title="width of anteocular area of head, measured immediately in front of compound eyes" id="ABBRID0EKJAI" xlink:type="simple">AoW</abbrev> 0.54; <abbrev xmlns:xlink="http://www.w3.org/1999/xlink" xlink:title="length of postocular area of head" id="ABBRID0EOJAI" xlink:type="simple">PoL</abbrev> 0.78; <abbrev xmlns:xlink="http://www.w3.org/1999/xlink" xlink:title="maximum width of postocular area of head" id="ABBRID0ESJAI" xlink:type="simple">PoW</abbrev> 0.79; <abbrev xmlns:xlink="http://www.w3.org/1999/xlink" xlink:title="maximum distance measured between outer margins of compound eyes" id="ABBRID0EWJAI" xlink:type="simple">OE</abbrev> 1.05; <abbrev xmlns:xlink="http://www.w3.org/1999/xlink" xlink:title="width of synthlipsis, minimum distance measured between inner margins of compound eyes" id="ABBRID0E1JAI" xlink:type="simple">IE</abbrev> 0.53; <abbrev xmlns:xlink="http://www.w3.org/1999/xlink" xlink:title="maximum diameter of left compound eye" id="ABBRID0E5JAI" xlink:type="simple">ED</abbrev> 0.63; <abbrev xmlns:xlink="http://www.w3.org/1999/xlink" xlink:title="maximum diameter of left ocellus" id="ABBRID0ECKAI" xlink:type="simple">OD</abbrev> 0.14; <abbrev xmlns:xlink="http://www.w3.org/1999/xlink" xlink:title="minimum distance measured between inner margins of lateral ocelli" id="ABBRID0EGKAI" xlink:type="simple">OCD</abbrev> 0.38; <abbrev xmlns:xlink="http://www.w3.org/1999/xlink" xlink:title="minimum distance between postero-inner margin of left compound eye and antero-outer margin of left lateral ocellus" id="ABBRID0EKKAI" xlink:type="simple">COD</abbrev> 0.19; <abbrev xmlns:xlink="http://www.w3.org/1999/xlink" xlink:title="length of first visible labial segment" id="ABBRID0EOKAI" xlink:type="simple">R1L</abbrev> 1.05; <abbrev xmlns:xlink="http://www.w3.org/1999/xlink" xlink:title="length of second visible labial segment" id="ABBRID0ESKAI" xlink:type="simple">R2L</abbrev> 1.31; <abbrev xmlns:xlink="http://www.w3.org/1999/xlink" xlink:title="length of third visible labial segment" id="ABBRID0EWKAI" xlink:type="simple">R3L</abbrev> 0.29; <abbrev xmlns:xlink="http://www.w3.org/1999/xlink" xlink:title="length of scape" id="ABBRID0E1KAI" xlink:type="simple">A1L</abbrev> 3.48; <abbrev xmlns:xlink="http://www.w3.org/1999/xlink" xlink:title="length of pedicel" id="ABBRID0E5KAI" xlink:type="simple">A2L</abbrev> 1.62; <abbrev xmlns:xlink="http://www.w3.org/1999/xlink" xlink:title="length of first flagellomere" id="ABBRID0ECLAI" xlink:type="simple">A3L</abbrev> 1.49; <abbrev xmlns:xlink="http://www.w3.org/1999/xlink" xlink:title="length of second flagellomere" id="ABBRID0EGLAI" xlink:type="simple">A4L</abbrev> n/a; <abbrev xmlns:xlink="http://www.w3.org/1999/xlink" xlink:title="pronotal length" id="ABBRID0EKLAI" xlink:type="simple">PnL</abbrev> 2.12; <abbrev xmlns:xlink="http://www.w3.org/1999/xlink" xlink:title="maximum pronotal width" id="ABBRID0EOLAI" xlink:type="simple">PnW</abbrev> 2.57; <abbrev xmlns:xlink="http://www.w3.org/1999/xlink" xlink:title="length of anterior pronotal lobe" id="ABBRID0ESLAI" xlink:type="simple">APL</abbrev> 0.59; <abbrev xmlns:xlink="http://www.w3.org/1999/xlink" xlink:title="length of posterior pronotal lobe" id="ABBRID0EWLAI" xlink:type="simple">PPL</abbrev> 1.52; <abbrev xmlns:xlink="http://www.w3.org/1999/xlink" xlink:title="length of right hemelytron" id="ABBRID0E1LAI" xlink:type="simple">HeL</abbrev> 8.45; <abbrev xmlns:xlink="http://www.w3.org/1999/xlink" xlink:title="maximum width of right hemelytron" id="ABBRID0E5LAI" xlink:type="simple">HeW</abbrev> 2.79; <abbrev xmlns:xlink="http://www.w3.org/1999/xlink" xlink:title="length of Sc of right hemelytron" id="ABBRID0ECMAI" xlink:type="simple">Sc</abbrev> 6.78; <abbrev xmlns:xlink="http://www.w3.org/1999/xlink" xlink:title="length of R + M of right hemelytron" id="ABBRID0EGMAI" xlink:type="simple">R+M</abbrev> 4.52; <abbrev xmlns:xlink="http://www.w3.org/1999/xlink" xlink:title="length of left fore femur" id="ABBRID0EKMAI" xlink:type="simple">AFL</abbrev> 3.44; <abbrev xmlns:xlink="http://www.w3.org/1999/xlink" xlink:title="length of left fore tibia" id="ABBRID0EOMAI" xlink:type="simple">ATL</abbrev> 4.06; <abbrev xmlns:xlink="http://www.w3.org/1999/xlink" xlink:title="length of left mid femur" id="ABBRID0ESMAI" xlink:type="simple">MFL</abbrev> 2.90; <abbrev xmlns:xlink="http://www.w3.org/1999/xlink" xlink:title="length of left mid tibia" id="ABBRID0EWMAI" xlink:type="simple">MTL</abbrev> 3.52; <abbrev xmlns:xlink="http://www.w3.org/1999/xlink" xlink:title="length of left hind femur" id="ABBRID0E1MAI" xlink:type="simple">PFL</abbrev> 3.99; <abbrev xmlns:xlink="http://www.w3.org/1999/xlink" xlink:title="length of left hind tibia" id="ABBRID0E5MAI" xlink:type="simple">PTL</abbrev> 5.36. <bold><italic>Paratypes</italic></bold> (♀). <abbrev xmlns:xlink="http://www.w3.org/1999/xlink" xlink:title="body length excluding hemelytra" id="ABBRID0EFNAI" xlink:type="simple">BL</abbrev> 10.61–10.75; <abbrev xmlns:xlink="http://www.w3.org/1999/xlink" xlink:title="head length" id="ABBRID0EJNAI" xlink:type="simple">HL</abbrev> 1.94–1.95; <abbrev xmlns:xlink="http://www.w3.org/1999/xlink" xlink:title="length of anteocular area of head" id="ABBRID0ENNAI" xlink:type="simple">AoL</abbrev> 0.67; <abbrev xmlns:xlink="http://www.w3.org/1999/xlink" xlink:title="width of anteocular area of head, measured immediately in front of compound eyes" id="ABBRID0ERNAI" xlink:type="simple">AoW</abbrev> 0.54–0.57; <abbrev xmlns:xlink="http://www.w3.org/1999/xlink" xlink:title="length of postocular area of head" id="ABBRID0EVNAI" xlink:type="simple">PoL</abbrev> 0.70–0.76; <abbrev xmlns:xlink="http://www.w3.org/1999/xlink" xlink:title="maximum width of postocular area of head" id="ABBRID0EZNAI" xlink:type="simple">PoW</abbrev> 0.79–0.82; <abbrev xmlns:xlink="http://www.w3.org/1999/xlink" xlink:title="maximum distance measured between outer margins of compound eyes" id="ABBRID0E4NAI" xlink:type="simple">OE</abbrev> 1.05; <abbrev xmlns:xlink="http://www.w3.org/1999/xlink" xlink:title="width of synthlipsis, minimum distance measured between inner margins of compound eyes" id="ABBRID0EBOAI" xlink:type="simple">IE</abbrev> 0.54–0.55; <abbrev xmlns:xlink="http://www.w3.org/1999/xlink" xlink:title="maximum diameter of left compound eye" id="ABBRID0EFOAI" xlink:type="simple">ED</abbrev> 0.58–0.62; <abbrev xmlns:xlink="http://www.w3.org/1999/xlink" xlink:title="maximum diameter of left ocellus" id="ABBRID0EJOAI" xlink:type="simple">OD</abbrev> 0.16; <abbrev xmlns:xlink="http://www.w3.org/1999/xlink" xlink:title="minimum distance measured between inner margins of lateral ocelli" id="ABBRID0ENOAI" xlink:type="simple">OCD</abbrev> 0.36–0.38; <abbrev xmlns:xlink="http://www.w3.org/1999/xlink" xlink:title="length of first visible labial segment" id="ABBRID0EROAI" xlink:type="simple">R1L</abbrev> 1.05–1.06; <abbrev xmlns:xlink="http://www.w3.org/1999/xlink" xlink:title="length of second visible labial segment" id="ABBRID0EVOAI" xlink:type="simple">R2L</abbrev> 1.27–1.31; <abbrev xmlns:xlink="http://www.w3.org/1999/xlink" xlink:title="length of third visible labial segment" id="ABBRID0EZOAI" xlink:type="simple">R3L</abbrev> 0.31–0.34; <abbrev xmlns:xlink="http://www.w3.org/1999/xlink" xlink:title="length of scape" id="ABBRID0E4OAI" xlink:type="simple">A1L</abbrev> 2.92–2.97; <abbrev xmlns:xlink="http://www.w3.org/1999/xlink" xlink:title="length of pedicel" id="ABBRID0EBPAI" xlink:type="simple">A2L</abbrev> 1.57–1.61; <abbrev xmlns:xlink="http://www.w3.org/1999/xlink" xlink:title="length of first flagellomere" id="ABBRID0EFPAI" xlink:type="simple">A3L</abbrev> 1.36–1.43; <abbrev xmlns:xlink="http://www.w3.org/1999/xlink" xlink:title="length of second flagellomere" id="ABBRID0EJPAI" xlink:type="simple">A4L</abbrev> 1.60–1.64; <abbrev xmlns:xlink="http://www.w3.org/1999/xlink" xlink:title="pronotal length" id="ABBRID0ENPAI" xlink:type="simple">PnL</abbrev> 2.36–2.38; <abbrev xmlns:xlink="http://www.w3.org/1999/xlink" xlink:title="maximum pronotal width" id="ABBRID0ERPAI" xlink:type="simple">PnW</abbrev> 2.58–2.74; <abbrev xmlns:xlink="http://www.w3.org/1999/xlink" xlink:title="length of anterior pronotal lobe" id="ABBRID0EVPAI" xlink:type="simple">APL</abbrev> 0.72–0.84; <abbrev xmlns:xlink="http://www.w3.org/1999/xlink" xlink:title="length of posterior pronotal lobe" id="ABBRID0EZPAI" xlink:type="simple">PPL</abbrev> 1.52–1.66; <abbrev xmlns:xlink="http://www.w3.org/1999/xlink" xlink:title="length of right hemelytron" id="ABBRID0E4PAI" xlink:type="simple">HeL</abbrev> 8.65–8.88; <abbrev xmlns:xlink="http://www.w3.org/1999/xlink" xlink:title="maximum width of right hemelytron" id="ABBRID0EBQAI" xlink:type="simple">HeW</abbrev> 2.75–2.98; <abbrev xmlns:xlink="http://www.w3.org/1999/xlink" xlink:title="length of Sc of right hemelytron" id="ABBRID0EFQAI" xlink:type="simple">Sc</abbrev> 6.30–6.49; <abbrev xmlns:xlink="http://www.w3.org/1999/xlink" xlink:title="length of R + M of right hemelytron" id="ABBRID0EJQAI" xlink:type="simple">R+M</abbrev> 4.40–4.48; <abbrev xmlns:xlink="http://www.w3.org/1999/xlink" xlink:title="length of right hind wing" id="ABBRID0ENQAI" xlink:type="simple">HWL</abbrev> 5.78–5.89; <abbrev xmlns:xlink="http://www.w3.org/1999/xlink" xlink:title="maximum width of right hind wing" id="ABBRID0ERQAI" xlink:type="simple">HWW</abbrev> 1.79–1.91; <abbrev xmlns:xlink="http://www.w3.org/1999/xlink" xlink:title="length of left fore femur" id="ABBRID0EVQAI" xlink:type="simple">AFL</abbrev> 3.31–3.33; <abbrev xmlns:xlink="http://www.w3.org/1999/xlink" xlink:title="length of left fore tibia" id="ABBRID0EZQAI" xlink:type="simple">ATL</abbrev> 3.78–3.93; <abbrev xmlns:xlink="http://www.w3.org/1999/xlink" xlink:title="length of left mid femur" id="ABBRID0E4QAI" xlink:type="simple">MFL</abbrev> 2.70–2.78; <abbrev xmlns:xlink="http://www.w3.org/1999/xlink" xlink:title="length of left mid tibia" id="ABBRID0EBRAI" xlink:type="simple">MTL</abbrev> 3.42–3.51; <abbrev xmlns:xlink="http://www.w3.org/1999/xlink" xlink:title="length of left hind femur" id="ABBRID0EFRAI" xlink:type="simple">PFL</abbrev> 3.69–3.87; <abbrev xmlns:xlink="http://www.w3.org/1999/xlink" xlink:title="length of left hind tibia" id="ABBRID0EJRAI" xlink:type="simple">PTL</abbrev> 4.91–5.35.</p></tp:treatment-sec><tp:treatment-sec sec-type="distribution" id="SECID0ENRAI"><title>Distribution.</title><p>Vietnam, Central Highlands (Gia Lai, Dak Lak).</p></tp:treatment-sec><tp:treatment-sec sec-type="type locality" id="SECID0ESRAI"><title>Type locality.</title><p>Vietnam, Central Highlands, Dak Lak Province, Chu Yang Sin National Park.</p></tp:treatment-sec><tp:treatment-sec sec-type="etymology" id="SECID0EXRAI"><title>Etymology.</title><p>This new species is named after griseous pubescence on the pronotum.</p></tp:treatment-sec><tp:treatment-sec><!--Section generated to contain objects referenced in tp:taxon-treatment.--><fig id="F5" position="float" orientation="portrait"><object-id xmlns:xlink="http://www.w3.org/1999/xlink" content-type="doi" xlink:type="simple">10.3897/zookeys.1118.83156.figure5</object-id><object-id xmlns:xlink="http://www.w3.org/1999/xlink" content-type="arpha" xlink:type="simple">74C7102F-45EA-58BA-A329-247333BAD717</object-id><label>Figure 5.</label><caption><p>Female external genitalia of six morphospecies in ventral view <bold>A</bold> type fA, <italic><tp:taxon-name><tp:taxon-name-part taxon-name-part-type="genus" reg="Biasticus">Biasticus</tp:taxon-name-part><tp:taxon-name-part taxon-name-part-type="species" reg="taynguyenensis">taynguyenensis</tp:taxon-name-part></tp:taxon-name></italic> Ha, Truong &amp; Ishikawa, sp. nov., holotype, ♀, HNL2018-073 <bold>B</bold> type fB, <italic><tp:taxon-name><tp:taxon-name-part taxon-name-part-type="genus" reg="Biasticus">B.</tp:taxon-name-part><tp:taxon-name-part taxon-name-part-type="species" reg="griseocapillus">griseocapillus</tp:taxon-name-part></tp:taxon-name></italic> Ha, Truong &amp; Ishikawa, sp. nov., holotype, ♀, HNL2018-038 <bold>C</bold> type fC, <italic><tp:taxon-name><tp:taxon-name-part taxon-name-part-type="genus" reg="Biasticus">B.</tp:taxon-name-part><tp:taxon-name-part taxon-name-part-type="species" reg="luteicollis">luteicollis</tp:taxon-name-part></tp:taxon-name></italic> Ha, Truong &amp; Ishikawa, sp. nov., paratype, ♀, HNL2018-024 <bold>D</bold> type fD, <italic><tp:taxon-name><tp:taxon-name-part taxon-name-part-type="genus" reg="Biasticus">B.</tp:taxon-name-part><tp:taxon-name-part taxon-name-part-type="species" reg="flavinotus">flavinotus</tp:taxon-name-part></tp:taxon-name></italic> (Matsumura, 1913), ♀, HNL2018-117 <bold>E</bold> type fE, <italic><tp:taxon-name><tp:taxon-name-part taxon-name-part-type="genus" reg="Biasticus">B.</tp:taxon-name-part><tp:taxon-name-part taxon-name-part-type="species" reg="confusus">confusus</tp:taxon-name-part></tp:taxon-name></italic> Hsiao et al., 1979, ♀, VN-Hem-1998-012 <bold>F</bold> type fF, <italic><tp:taxon-name><tp:taxon-name-part taxon-name-part-type="genus" reg="Biasticus">B.</tp:taxon-name-part><tp:taxon-name-part taxon-name-part-type="species" reg="flavus">flavus</tp:taxon-name-part></tp:taxon-name></italic> (Distant, 1903), ♀, LA-Redu-2004-006.</p></caption><graphic xmlns:xlink="http://www.w3.org/1999/xlink" xlink:href="zookeys-1118-133_article-83156__-g005.jpg" position="float" orientation="portrait" xlink:type="simple" id="oo_734748.jpg"><uri content-type="original_file" xlink:type="simple">https://binary.pensoft.net/fig/734748</uri></graphic></fig><fig id="F6" position="float" orientation="portrait"><object-id xmlns:xlink="http://www.w3.org/1999/xlink" content-type="doi" xlink:type="simple">10.3897/zookeys.1118.83156.figure6</object-id><object-id xmlns:xlink="http://www.w3.org/1999/xlink" content-type="arpha" xlink:type="simple">699A62E8-B361-5345-9687-8293CB07E055</object-id><label>Figure 6.</label><caption><p>Male genitalia of four morphospecies <bold>A–D</bold> type mA, <italic><tp:taxon-name><tp:taxon-name-part taxon-name-part-type="genus" reg="Biasticus">Biasticus</tp:taxon-name-part><tp:taxon-name-part taxon-name-part-type="species" reg="taynguyenensis">taynguyenensis</tp:taxon-name-part></tp:taxon-name></italic> Ha, Truong &amp; Ishikawa, sp. nov., paratype, ♂, TXL2016-545 <bold>E–I</bold> type mB, <italic><tp:taxon-name><tp:taxon-name-part taxon-name-part-type="genus" reg="Biasticus">B.</tp:taxon-name-part><tp:taxon-name-part taxon-name-part-type="species" reg="griseocapillus">griseocapillus</tp:taxon-name-part></tp:taxon-name></italic> Ha, Truong &amp; Ishikawa, sp. nov., paratype, ♂, TXL2016-546 <bold>J–N</bold> type mC, <italic><tp:taxon-name><tp:taxon-name-part taxon-name-part-type="genus" reg="Biasticus">B.</tp:taxon-name-part><tp:taxon-name-part taxon-name-part-type="species" reg="luteicollis">luteicollis</tp:taxon-name-part></tp:taxon-name></italic> Ha, Truong &amp; Ishikawa, sp. nov., holotype, ♂, HNL2018-025 <bold>O–R</bold> mF, <italic><tp:taxon-name><tp:taxon-name-part taxon-name-part-type="genus" reg="Biasticus">B.</tp:taxon-name-part><tp:taxon-name-part taxon-name-part-type="species" reg="flavus">flavus</tp:taxon-name-part></tp:taxon-name></italic> (Distant, 1903), ♂, HEM-TH2004-018. <bold>A, E, J, O</bold> pygophore with paramere(s) in dorsal view <bold>B, F, K, P</bold> phallus in dorsal view <bold>C, G, L, Q</bold> phallus in lateral view <bold>D, I, N, R</bold> articulatory apparatus <bold>H, M</bold> distal dorsal lobe of endosoma.</p></caption><graphic xmlns:xlink="http://www.w3.org/1999/xlink" xlink:href="zookeys-1118-133_article-83156__-g006.jpg" position="float" orientation="portrait" xlink:type="simple" id="oo_734749.jpg"><uri content-type="original_file" xlink:type="simple">https://binary.pensoft.net/fig/734749</uri></graphic></fig><fig id="F16" position="float" orientation="portrait"><object-id xmlns:xlink="http://www.w3.org/1999/xlink" content-type="doi" xlink:type="simple">10.3897/zookeys.1118.83156.figure16</object-id><object-id xmlns:xlink="http://www.w3.org/1999/xlink" content-type="arpha" xlink:type="simple">4184453D-99BC-5E9F-9329-B50A23A7021D</object-id><label>Figure 16.</label><caption><p><italic><tp:taxon-name><tp:taxon-name-part taxon-name-part-type="genus" reg="Biasticus">Biasticus</tp:taxon-name-part><tp:taxon-name-part taxon-name-part-type="species" reg="griseocapillus">griseocapillus</tp:taxon-name-part></tp:taxon-name></italic> Ha, Truong &amp; Ishikawa, sp. nov., holotype, ♀, HNL2018-038 <bold>A</bold> body in dorsal view <bold>B</bold> body in lateral view <bold>C</bold> head in dorsal view <bold>D</bold> head in lateral view.</p></caption><graphic xmlns:xlink="http://www.w3.org/1999/xlink" xlink:href="zookeys-1118-133_article-83156__-g016.jpg" position="float" orientation="portrait" xlink:type="simple" id="oo_734759.jpg"><uri content-type="original_file" xlink:type="simple">https://binary.pensoft.net/fig/734759</uri></graphic></fig><fig id="F17" position="float" orientation="portrait"><object-id xmlns:xlink="http://www.w3.org/1999/xlink" content-type="doi" xlink:type="simple">10.3897/zookeys.1118.83156.figure17</object-id><object-id xmlns:xlink="http://www.w3.org/1999/xlink" content-type="arpha" xlink:type="simple">60C88B91-8189-5EAB-8C93-A078E59205E8</object-id><label>Figure 17.</label><caption><p><italic><tp:taxon-name><tp:taxon-name-part taxon-name-part-type="genus" reg="Biasticus">Biasticus</tp:taxon-name-part><tp:taxon-name-part taxon-name-part-type="species" reg="griseocapillus">griseocapillus</tp:taxon-name-part></tp:taxon-name></italic> Ha, Truong &amp; Ishikawa, sp. nov., holotype, ♀, HNL2018-038 <bold>A</bold> pronotum in dorsal view <bold>B</bold> anterior pronotal lobe in dorsal view <bold>C, D</bold> setae on posterior pronotum <bold>E</bold> right hemelytron <bold>F</bold> right hind wing.</p></caption><graphic xmlns:xlink="http://www.w3.org/1999/xlink" xlink:href="zookeys-1118-133_article-83156__-g017.jpg" position="float" orientation="portrait" xlink:type="simple" id="oo_734760.jpg"><uri content-type="original_file" xlink:type="simple">https://binary.pensoft.net/fig/734760</uri></graphic></fig><fig id="F18" position="float" orientation="portrait"><object-id xmlns:xlink="http://www.w3.org/1999/xlink" content-type="doi" xlink:type="simple">10.3897/zookeys.1118.83156.figure18</object-id><object-id xmlns:xlink="http://www.w3.org/1999/xlink" content-type="arpha" xlink:type="simple">0DD35C52-43F8-553B-BF62-DE28313EC895</object-id><label>Figure 18.</label><caption><p><italic><tp:taxon-name><tp:taxon-name-part taxon-name-part-type="genus" reg="Biasticus">Biasticus</tp:taxon-name-part><tp:taxon-name-part taxon-name-part-type="species" reg="griseocapillus">griseocapillus</tp:taxon-name-part></tp:taxon-name></italic> Ha, Truong &amp; Ishikawa, sp. nov. <bold>A</bold> female genitalia in ventral view, holotype, ♀, HNL2018-038 <bold>B–M</bold> male genitalia, paratype, ♂, TXL2016-546 <bold>B–F</bold> pygophore with paramere <bold>B</bold> dorsal view <bold>C</bold> lateral view <bold>D</bold> ventral view <bold>E</bold> apical portion of pygophore, showing median process (mpp) and paramere <bold>F</bold> left paramere <bold>G–M</bold> phallus <bold>G</bold> dorsal view <bold>H</bold> lateral view <bold>I</bold> articulatory apparatus (aa) <bold>J</bold> aedeagus with endosoma semi-everted, dorsal view <bold>K</bold> aedeagus with endosoma semi-everted, ventral view <bold>L</bold> aedeagus with endosoma semi-everted, lateral view <bold>M</bold> distal dorsal lobe of endosoma (ddl).</p></caption><graphic xmlns:xlink="http://www.w3.org/1999/xlink" xlink:href="zookeys-1118-133_article-83156__-g018.jpg" position="float" orientation="portrait" xlink:type="simple" id="oo_734761.jpg"><uri content-type="original_file" xlink:type="simple">https://binary.pensoft.net/fig/734761</uri></graphic></fig></tp:treatment-sec></tp:taxon-treatment>
