# Supplementary material for: ﻿Three new species of the genus Biasticus Stål, 1867 (Insecta, Heteroptera, Reduviidae, Harpactorinae) from Central Highlands, Vietnam
Source: Zookeys. 2022 Aug 24;1118:133–80. doi: 10.3897/zookeys.1118.83156 (PMC9848743; doi:10.3897/zookeys.1118.83156)
Supplement: XML Treatment for Biasticus luteicollis [file zookeys.1118.83156-treatment3.xml]

<!DOCTYPE tp:taxon-treatment
  PUBLIC "-//TaxonX//DTD Taxonomic Treatment Publishing DTD v0 20100105//EN" "tax-treatment-NSO.dtd">
<tp:taxon-treatment xmlns:tp="http://www.plazi.org/taxpub"><tp:treatment-meta><kwd-group><label>Taxon classification</label><kwd>
                    <named-content content-type="kingdom">Animalia</named-content>
                  </kwd><kwd>
                    <named-content content-type="order">Hemiptera</named-content>
                  </kwd><kwd>
                    <named-content content-type="family">Reduviidae</named-content>
                  </kwd></kwd-group><mixed-citation publication-type="journal"><person-group><name><surname>Ha</surname><given-names>Ngoc Linh</given-names></name><name><surname>Truong</surname><given-names>Xuan Lam</given-names></name><name><surname>Ishikawa</surname><given-names>Tadashi</given-names></name><name><surname>Jaitrong</surname><given-names>Weeyawat</given-names></name><name><surname>Lee</surname><given-names>Chi Feng</given-names></name><name><surname>Chouangthavy</surname><given-names>Bounsanong</given-names></name><name><surname>Eguchi</surname><given-names>Katsuyuki</given-names></name></person-group><article-title>﻿Three new species of the genus <italic><tp:taxon-name><tp:taxon-name-part taxon-name-part-type="genus" reg="Biasticus">Biasticus</tp:taxon-name-part></tp:taxon-name></italic> Stål, 1867 (<tp:taxon-name><tp:taxon-name-part taxon-name-part-type="class">Insecta</tp:taxon-name-part></tp:taxon-name>, <tp:taxon-name><tp:taxon-name-part taxon-name-part-type="suborder">Heteroptera</tp:taxon-name-part></tp:taxon-name>, <tp:taxon-name><tp:taxon-name-part taxon-name-part-type="family">Reduviidae</tp:taxon-name-part></tp:taxon-name>, <tp:taxon-name><tp:taxon-name-part taxon-name-part-type="subfamily">Harpactorinae</tp:taxon-name-part></tp:taxon-name>) from Central Highlands, Vietnam</article-title><source>Zookeys</source><day>24</day><month>08</month><year>2022</year><volume>1118</volume><fpage>133</fpage><lpage>180</lpage><pub-id pub-id-type="doi">10.3897/zookeys.1118.83156</pub-id></mixed-citation></tp:treatment-meta><tp:nomenclature><label>﻿</label><tp:taxon-name>
                  <object-id xmlns:xlink="http://www.w3.org/1999/xlink" content-type="arpha" xlink:type="simple">4C845DA7-AD00-5C4E-B3C1-6F7624A3CC19</object-id>
                  <tp:taxon-name-part taxon-name-part-type="genus" reg="Biasticus">Biasticus</tp:taxon-name-part>
                  <tp:taxon-name-part taxon-name-part-type="species" reg="luteicollis">luteicollis</tp:taxon-name-part>
                  <object-id xmlns:xlink="http://www.w3.org/1999/xlink" content-type="zoobank" xlink:type="simple">https://zoobank.org/752E02B7-586A-4A9C-8D70-09DE6199F2EE</object-id>
                </tp:taxon-name><tp:taxon-authority>Ha, Truong &amp; Ishikawa</tp:taxon-authority><tp:taxon-status xmlns:xlink="http://www.w3.org/1999/xlink" xlink:type="simple">sp. nov.</tp:taxon-status><xref ref-type="fig" rid="F5">Figs 5C</xref><xref ref-type="fig" rid="F6">, 6J–N</xref><xref ref-type="fig" rid="F19">, 19</xref><xref ref-type="fig" rid="F20">, 20</xref><xref ref-type="fig" rid="F21">, 21</xref></tp:nomenclature><tp:treatment-sec sec-type="type material" id="SECID0E1TAI"><title>Type material.</title><p><bold><italic>Holotype</italic>.</bold> ♂; HNL2018-025; Vietnam, Dak Lak Province, Chu Yang Sin National Park; 09.v.2018; X. L. Truong leg.; <named-content xmlns:xlink="http://www.w3.org/1999/xlink" content-type="dwc:institutional_code" xlink:title="National Science Museum (Natural History)" xlink:href="http://grbio.org/institution/national-science-museum-natural-history" xlink:type="simple">NSMT</named-content>. <bold><italic>Paratypes</italic>.</bold> 1♀; TXL2016-616; Vietnam, Dak Lak Province, Chu Yang Sin National Park; 05.v.2016; X. L. Truong leg.; <abbrev xmlns:xlink="http://www.w3.org/1999/xlink" content-type="institution" xlink:title="Institute of Ecology and Biological Resources, Vietnam Academy of Science and Technology" id="ABBRID0EOUAI" xlink:type="simple">IEBR</abbrev>. 1♂; TXL2016-617; Vietnam, Dak Lak Province, Chu Yang Sin National Park; 05.v.2016; X. L. Truong leg.; <abbrev xmlns:xlink="http://www.w3.org/1999/xlink" content-type="institution" xlink:title="Institute of Ecology and Biological Resources, Vietnam Academy of Science and Technology" id="ABBRID0ETUAI" xlink:type="simple">IEBR</abbrev>. 4♀; HNL2018-078; HNL2018-080; HNL2018-081; HNL2018-082; Vietnam, Gia Lai Province, Kon Chu Rang Nature Reserve; 08.v.2018; X. L. Truong leg.; <abbrev xmlns:xlink="http://www.w3.org/1999/xlink" content-type="institution" xlink:title="Institute of Ecology and Biological Resources, Vietnam Academy of Science and Technology" id="ABBRID0EYUAI" xlink:type="simple">IEBR</abbrev>. 4♂; HNL2018-079; HNL2018-083; HNL2018-084; HNL2018-085; Vietnam, Gia Lai Province, Kon Chu Rang Nature Reserve; 08.v.2018; X. L. Truong leg.; <abbrev xmlns:xlink="http://www.w3.org/1999/xlink" content-type="institution" xlink:title="Institute of Ecology and Biological Resources, Vietnam Academy of Science and Technology" id="ABBRID0E4UAI" xlink:type="simple">IEBR</abbrev>. 1♂; HNL2018-086; Vietnam, Gia Lai Province, Kon Chu Rang Nature Reserve; 08.v.2018; X. L. Truong leg.; <named-content xmlns:xlink="http://www.w3.org/1999/xlink" content-type="dwc:institutional_code" xlink:title="National Science Museum (Natural History)" xlink:href="http://grbio.org/institution/national-science-museum-natural-history" xlink:type="simple">NSMT</named-content>. 1♀; HNL2018-017; Vietnam, Dak Lak Province, Chu Yang Sin National Park; 09.v.2018; X. L. Truong leg.; <abbrev xmlns:xlink="http://www.w3.org/1999/xlink" content-type="institution" xlink:title="Vietnam National Museum of Nature, Vietnam Academy of Science and Technology" id="ABBRID0EHVAI" xlink:type="simple">VNMN</abbrev>. 3♀; HNL2018-018; HNL2018-019; HNL2018-020; Vietnam, Dak Lak Province, Chu Yang Sin National Park; 09.v.2018; X. L. Truong leg.; <abbrev xmlns:xlink="http://www.w3.org/1999/xlink" content-type="institution" xlink:title="Institute of Ecology and Biological Resources, Vietnam Academy of Science and Technology" id="ABBRID0EMVAI" xlink:type="simple">IEBR</abbrev>. 3♀; HNL2018-021; HNL2018-023; HNL2018-024; Vietnam, Dak Lak Province, Chu Yang Sin National Park; 09.v.2018; X. L. Truong leg.; <named-content xmlns:xlink="http://www.w3.org/1999/xlink" content-type="dwc:institutional_code" xlink:title="National Science Museum (Natural History)" xlink:href="http://grbio.org/institution/national-science-museum-natural-history" xlink:type="simple">NSMT</named-content>. 1♂; HNL2018-022; Vietnam, Dak Lak Province, Chu Yang Sin National Park; 09.v.2018; X. L. Truong leg.; <named-content xmlns:xlink="http://www.w3.org/1999/xlink" content-type="dwc:institutional_code" xlink:title="National Science Museum (Natural History)" xlink:href="http://grbio.org/institution/national-science-museum-natural-history" xlink:type="simple">NSMT</named-content>.</p></tp:treatment-sec><tp:treatment-sec sec-type="diagnosis" id="SECID0E2VAI"><title>Diagnosis.</title><p>Body shiny luteous; first visible labial segment and base of second visible labial segment luteous; apical 2/3 of second visible labial segment to third visible labial segment yellowish brown or brown; posterior pronotal lobe luteous; scutellum dark brown in basal half and luteous in apical half, with median pale brownish luteous portion; femora luteous with dark brown or yellowish brown suffusions at apex and sometimes at middle.</p><p>This species is most similar to <italic><tp:taxon-name><tp:taxon-name-part taxon-name-part-type="genus" reg="Biasticus">Biasticus</tp:taxon-name-part><tp:taxon-name-part taxon-name-part-type="species" reg="flavus">flavus</tp:taxon-name-part></tp:taxon-name></italic> (Distant, 1903) in general appearance, especially in coloration and color pattern of the pronotum, scutellum, and abdomen. However, the new species can be easily separated from the latter by a combination of the following characters: femora luteous with some dark brown or yellowish brown suffusions at apex and sometimes at middle (in <italic><tp:taxon-name><tp:taxon-name-part taxon-name-part-type="genus" reg="Biasticus">B.</tp:taxon-name-part><tp:taxon-name-part taxon-name-part-type="species" reg="flavus">flavus</tp:taxon-name-part></tp:taxon-name></italic> uniformly blackish brown) and abdominal sternites luteous without blackish brown or black suffusion (in <italic><tp:taxon-name><tp:taxon-name-part taxon-name-part-type="genus" reg="Biasticus">B.</tp:taxon-name-part><tp:taxon-name-part taxon-name-part-type="species" reg="flavus">flavus</tp:taxon-name-part></tp:taxon-name></italic> abdominal sternites luteous with blackish brown or black segmental transverse stripes laterally).</p></tp:treatment-sec><tp:treatment-sec sec-type="description" id="SECID0EDXAI"><title>Description.</title><p><bold>Male description. <italic>Coloration</italic>.</bold> Body shiny luteous. Head dorsum, except antenniferous tubercle and neck, black; clypeus, antenniferous tubercle, and labrum brown; maxillary plate, gena, and head venter (except anterior margin of maxillary plate and anterior margin of gena) pale yellowish brown; anterior margin of maxillary plate and anterior margin of gena yellowish brown; first visible labial segment and base of second visible labial segment luteous; apical two-thirds of second visible labial segment to third visible labial segment yellowish brown or brown; a luteous suffusion present above upper margin of compound eye; a luteous stripe running along dorsal margin of compound eye and between postero-upper corner of compound eye and ocellus; area around lateral ocellus with yellowish brown suffusion; a longitudinally elongated luteous suffusion present between lateral ocelli; neck yellowish brown. Scape, except base, yellowish brown; base of scape blackish brown; pedicel, first and second flagellomeres dark brown. Collar, anterolateral angle, and posterior pronotal lobe pale luteous; anterior pronotal lobe, except lateral margin, shiny dark brown, sometimes with luteous suffusion centrally; lateral margin of anterior pronotal lobe, acetabulum, thoracic sterna, stridulatory sulcus, coxae, and trochanters pale luteous; coxae and trochanters sometimes with dark brown or yellowish brown spots; pleura, except lower half of propleuron, dark brown; lower half of propleuron pale luteous; scutellum dark brown in basal half and luteous in apical half, with median pale brownish luteous portion; femora luteous; fore femora apically dark brown, sometimes with dark brown or yellowish brown suffusion; mid and hind femora apically and medially yellowish brown; tibiae dark brown. Corium and clavus yellow or brownish yellow; membrane bronzy brown, semi-hyaline. Hind wings faintly semi-hyaline. Abdominal mediotergites, except posterior half of mediotergite VII, brownish yellow; posterior half of mediotergite VII luteous; abdominal sternites pale luteous; connexivum pale luteous, with segmentally dark brown suffusions. Pygophore ventrally luteous; paramere semi-hyaline, luteous.</p><p><bold><italic>Structure</italic>.</bold> Body medium-sized (<abbrev xmlns:xlink="http://www.w3.org/1999/xlink" xlink:title="body length excluding hemelytra" id="ABBRID0EVXAI" xlink:type="simple">BL</abbrev> = 9.19–10.21 mm), elongate, and somewhat robust. Head subelongate and robust (<abbrev xmlns:xlink="http://www.w3.org/1999/xlink" xlink:title="head length" id="ABBRID0EZXAI" xlink:type="simple">HL</abbrev>/<abbrev xmlns:xlink="http://www.w3.org/1999/xlink" xlink:title="maximum width of postocular area of head" id="ABBRID0E4XAI" xlink:type="simple">PoW</abbrev> = 2.35–2.48), as long as or a little shorter than pronotum (<abbrev xmlns:xlink="http://www.w3.org/1999/xlink" xlink:title="head length" id="ABBRID0EBYAI" xlink:type="simple">HL</abbrev>/<abbrev xmlns:xlink="http://www.w3.org/1999/xlink" xlink:title="pronotal length" id="ABBRID0EFYAI" xlink:type="simple">PnL</abbrev> = 0.84–1.03); postocular area of head sub-globose (<abbrev xmlns:xlink="http://www.w3.org/1999/xlink" xlink:title="length of postocular area of head" id="ABBRID0EJYAI" xlink:type="simple">PoL</abbrev>/<abbrev xmlns:xlink="http://www.w3.org/1999/xlink" xlink:title="maximum width of postocular area of head" id="ABBRID0ENYAI" xlink:type="simple">PoW</abbrev> = 0.77–0.93), distinctly wider than anteocular area (<abbrev xmlns:xlink="http://www.w3.org/1999/xlink" xlink:title="maximum width of postocular area of head" id="ABBRID0ERYAI" xlink:type="simple">PoW</abbrev>/<abbrev xmlns:xlink="http://www.w3.org/1999/xlink" xlink:title="width of anteocular area of head, measured immediately in front of compound eyes" id="ABBRID0EVYAI" xlink:type="simple">AoW</abbrev> = 1.36–1.43), nearly as long as anteocular area (<abbrev xmlns:xlink="http://www.w3.org/1999/xlink" xlink:title="length of postocular area of head" id="ABBRID0EZYAI" xlink:type="simple">PoL</abbrev>/<abbrev xmlns:xlink="http://www.w3.org/1999/xlink" xlink:title="length of anteocular area of head" id="ABBRID0E4YAI" xlink:type="simple">AoL</abbrev> = 0.84–1.03), constricted behind compound eyes, with a wide and deep interocular sulcus; neck short. Compound eyes protruding laterally, nearly globose, with posterior margin sub-straight and sometimes concave; lateral ocelli produced, elevated behind interocular sulcus, widely separated from each other (<abbrev xmlns:xlink="http://www.w3.org/1999/xlink" xlink:title="minimum distance measured between inner margins of lateral ocelli" id="ABBRID0EBZAI" xlink:type="simple">OCD</abbrev>/<abbrev xmlns:xlink="http://www.w3.org/1999/xlink" xlink:title="maximum width of postocular area of head" id="ABBRID0EFZAI" xlink:type="simple">PoW</abbrev> = 0.42–0.48); interspace between lateral ocelli wider than distance between compound eye and lateral ocellus (<abbrev xmlns:xlink="http://www.w3.org/1999/xlink" xlink:title="minimum distance measured between inner margins of lateral ocelli" id="ABBRID0EJZAI" xlink:type="simple">OCD</abbrev>/<abbrev xmlns:xlink="http://www.w3.org/1999/xlink" xlink:title="minimum distance between postero-inner margin of left compound eye and antero-outer margin of left lateral ocellus" id="ABBRID0ENZAI" xlink:type="simple">COD</abbrev> = 1.95–2.36). First visible labial segment shorter than second segment (<abbrev xmlns:xlink="http://www.w3.org/1999/xlink" xlink:title="length of first visible labial segment" id="ABBRID0ERZAI" xlink:type="simple">R1L</abbrev>/<abbrev xmlns:xlink="http://www.w3.org/1999/xlink" xlink:title="length of second visible labial segment" id="ABBRID0EVZAI" xlink:type="simple">R2L</abbrev> = 0.79–0.82), longer than anteocular area of head (<abbrev xmlns:xlink="http://www.w3.org/1999/xlink" xlink:title="length of first visible labial segment" id="ABBRID0EZZAI" xlink:type="simple">R1L</abbrev>/<abbrev xmlns:xlink="http://www.w3.org/1999/xlink" xlink:title="length of anteocular area of head" id="ABBRID0E4ZAI" xlink:type="simple">AoL</abbrev> = 1.39–1.51), not extending beyond level of middle of compound eye when labium laid backward; proportional average length of first to third visible labial segments 1.1:1.3:0.4. Scape ~ 1.4 × as long as head; pedicel slightly shorter than first flagellomere and nearly 0.7 × as long as second flagellomere; proportional average length of scape, pedicel, first and second flagellomeres 2.9:1.4:1.5:2.0. Collar very thick in dorsal view, with anterolateral angle roundly produced laterad; anterior pronotal lobe round and bulged, slightly rough, with middle longitudinal sulcus deep and narrow posteriorly; posterior pronotal lobe shallowly depressed on disc, abundantly punctured, with slightly swollen anteromedial elevation (never sulcate or concave); humerus roughly triangular, with round apex; posterior margin of pronotum concave; posterior angles round, slightly exceeded to posterior margin of pronotum. Scutellum triangular, somewhat triangularly depressed basally, apically produced and sloping downward; posterior apex round; anterior margin slightly convex. Femora thick, apically moderately nodulose; fore femora very slightly incrassated, thicker than mid and hind femora. Hemelytra surpassing beyond apex of abdomen when fully closed, 0.8 × as long as body length; discal cell nearly parallelogram-shaped, twice as long as width; <abbrev xmlns:xlink="http://www.w3.org/1999/xlink" xlink:title="length of Sc of right hemelytron" id="ABBRID0EB1AI" xlink:type="simple">Sc</abbrev> 0.8 × as long as hemelytron length, 1.5 × as long as R + M. Hind wing ~ 3.3 × as long as maximum width. Connexivum slightly dilated and ascending with segmental incisures; pygophore ovoid; median process of pygophore (mpp) broad and low, 0.2 × as long as wide, with apical margin weakly and continuously convex, and with apicolateral corner slightly produced laterad and pointed; paramere long, slender, clavate, somewhat curved medially, and apically subnodulose and round (Figs <xref ref-type="fig" rid="F6">6J</xref>, <xref ref-type="fig" rid="F21">21B–E</xref>). Aedeagus in dorsal view ovoid, dorsally sclerotized (Figs <xref ref-type="fig" rid="F6">6K</xref>, <xref ref-type="fig" rid="F21">21F</xref>) and in lateral view long and narrow (Figs <xref ref-type="fig" rid="F6">6L</xref>, <xref ref-type="fig" rid="F21">21G</xref>); articulatory apparatus (aa) in ventral view with relatively broad basal plates jointly forming a V-shape, and in lateral view arched moderately (Figs <xref ref-type="fig" rid="F6">6L, N</xref>, <xref ref-type="fig" rid="F21">21G, I</xref>); dorsal phallothecal sclerite (dps) in lateral view with posteromedian part strongly produced posterodorsad (Figs <xref ref-type="fig" rid="F6">6L</xref>, <xref ref-type="fig" rid="F21">21G</xref>); spoon-like sclerites (sps) semi-hyaline and covered with tiny blunt prickles; both membranous sac-like lobes laterally produced; distal dorsal lobe of endosoma (ddl) round, with membranous surface covered with small but distinct prickles (Figs <xref ref-type="fig" rid="F6">6M</xref>, <xref ref-type="fig" rid="F21">21J</xref>).</p><p><bold><italic>Vestiture</italic>.</bold> Body clothed with cream-yellow setation. Head dorsum (except antenniferous tubercle, posterior base of clypeus, and gena) covered with short thick erect setae; area around antenniferous tubercle, posterior margin of clypeus, head venter, and lateral area of postocular area of head covered with short bent pubescence; head venter somewhat with a few long bent setae; maxillary plate without setae; first visible labial segment basally covered with a few erect setae; second and third visible labial segments without setae; scape with a few tiny erect setae; pedicel, first and second flagellomeres densely covered with short slender oblique setae. Anterior margin of collar densely covered with very short erect setae; dorsum of collar with bent cream-yellow pubescence; anterolateral angle and lateral region of collar with long thick erect setae, one of them placed at tip of anterolateral angle; pronotum and scutellum with long thick erect setae; lateral region of slopes of scutellum covered with long slender bent setae; posterior apex of scutellum with a pinch of long slender bent setae and long thick vertical setae; prosternum, except posterior margin, covered with long thick erect setae; posterior margin of prosternum, meso- and metasterna, pleura, and coxae abundantly covered with short bent pubescence. Corium densely covered with bent setae along anterior margin, centrally covered with short slender oblique setae. Abdomen sometimes with erect setae, slightly denser in posterior margin of abdomen; anterior margin of mediotergite I+II, anterior margin of sternite II, and lateral region of laterotergite II with very long slender erect setae; pygophore posteroventrally with some long erect setae and some bent slender setae; paramere with long thick erect setae.</p><p><bold>Female description.</bold> General external morphology similar to that of the male.</p><p><bold><italic>Coloration</italic>.</bold> Almost similar to male but slightly darker than male. Abdominal mediotergites, except posterior half of mediotergite VII, dark brown and darker backward; posterior half of mediotergite VII luteous; external genitalia pale luteous.</p><p><bold><italic>Structure</italic>.</bold> Almost similar to male but slightly larger than male. Body medium-sized (<abbrev xmlns:xlink="http://www.w3.org/1999/xlink" xlink:title="body length excluding hemelytra" id="ABBRID0EO3AI" xlink:type="simple">BL</abbrev> = 10.11–10.91 mm). Proportional average length of first to third visible labial segments 1.1:1.4:0.4. Scape ~ 1.3 × as long as head; pedicel ~ as long as first flagellomere and ~ 0.8 × as long as second flagellomere; proportional average length of scape, pedicel, first and second flagellomeres 2.7:1.3:1.3:1.7. <abbrev xmlns:xlink="http://www.w3.org/1999/xlink" xlink:title="length of Sc of right hemelytron" id="ABBRID0ES3AI" xlink:type="simple">Sc</abbrev> 0.8 × as long as hemelytron length, and 1.5 × as long as R + M. Hind wing ~ 3.1 × as long as maximum width. Abdominal laterotergite VIII (AL8) with very thick posterior margin (0.09 mm); abdominal sternite VII (AS7) forming a wide subrectangular concavity, with posteromedian margin almost straight, with inner posterolateral margin weakly sinuous; gonocoxa VIII (Gc8) broad, ~ 1.2 × wider than length, slightly opened inward for gonapophyses VIII (Gp8), sinuate along outer lateral margin, almost horizontal or weakly sinuate along posterior margin, weakly produced posteromesad and forming a blunt apex at apical inner corner, and with inner margin strongly incurved in its posterior 2/3; Gp8 small and subtriangular, ~ 3 × longer than width; gonoplac (Gpl) V-shaped, with maximum thick ~ 0.05 mm.</p><p><bold><italic>Vestiture</italic>.</bold> Almost similar to male. Abdominal laterotergite VIII (AL8) and tergite IX (AT9) with some long thick erect setae and with shorter setae; apex of abdomen with some very long thick erect setae.</p></tp:treatment-sec><tp:treatment-sec sec-type="description" id="SECID0E43AI"><title>Measurements.</title><p>All dimensions are given in mm. <bold><italic>Holotype</italic></bold> (♂): <abbrev xmlns:xlink="http://www.w3.org/1999/xlink" xlink:title="body length excluding hemelytra" id="ABBRID0EG4AI" xlink:type="simple">BL</abbrev> 9.29; <abbrev xmlns:xlink="http://www.w3.org/1999/xlink" xlink:title="head length" id="ABBRID0EK4AI" xlink:type="simple">HL</abbrev> 2.01; <abbrev xmlns:xlink="http://www.w3.org/1999/xlink" xlink:title="length of anteocular area of head" id="ABBRID0EO4AI" xlink:type="simple">AoL</abbrev> 0.75; <abbrev xmlns:xlink="http://www.w3.org/1999/xlink" xlink:title="width of anteocular area of head, measured immediately in front of compound eyes" id="ABBRID0ES4AI" xlink:type="simple">AoW</abbrev> 0.60; <abbrev xmlns:xlink="http://www.w3.org/1999/xlink" xlink:title="length of postocular area of head" id="ABBRID0EW4AI" xlink:type="simple">PoL</abbrev> 0.62; <abbrev xmlns:xlink="http://www.w3.org/1999/xlink" xlink:title="maximum width of postocular area of head" id="ABBRID0E14AI" xlink:type="simple">PoW</abbrev> 0.81; <abbrev xmlns:xlink="http://www.w3.org/1999/xlink" xlink:title="maximum distance measured between outer margins of compound eyes" id="ABBRID0E54AI" xlink:type="simple">OE</abbrev> 1.12; <abbrev xmlns:xlink="http://www.w3.org/1999/xlink" xlink:title="width of synthlipsis, minimum distance measured between inner margins of compound eyes" id="ABBRID0EC5AI" xlink:type="simple">IE</abbrev> 0.58; <abbrev xmlns:xlink="http://www.w3.org/1999/xlink" xlink:title="maximum diameter of left compound eye" id="ABBRID0EG5AI" xlink:type="simple">ED</abbrev> 0.63; <abbrev xmlns:xlink="http://www.w3.org/1999/xlink" xlink:title="maximum diameter of left ocellus" id="ABBRID0EK5AI" xlink:type="simple">OD</abbrev> 0.16; <abbrev xmlns:xlink="http://www.w3.org/1999/xlink" xlink:title="minimum distance measured between inner margins of lateral ocelli" id="ABBRID0EO5AI" xlink:type="simple">OCD</abbrev> 0.35; <abbrev xmlns:xlink="http://www.w3.org/1999/xlink" xlink:title="minimum distance between postero-inner margin of left compound eye and antero-outer margin of left lateral ocellus" id="ABBRID0ES5AI" xlink:type="simple">COD</abbrev> 0.18; <abbrev xmlns:xlink="http://www.w3.org/1999/xlink" xlink:title="length of first visible labial segment" id="ABBRID0EW5AI" xlink:type="simple">R1L</abbrev> 1.03; <abbrev xmlns:xlink="http://www.w3.org/1999/xlink" xlink:title="length of second visible labial segment" id="ABBRID0E15AI" xlink:type="simple">R2L</abbrev> 1.30; <abbrev xmlns:xlink="http://www.w3.org/1999/xlink" xlink:title="length of third visible labial segment" id="ABBRID0E55AI" xlink:type="simple">R3L</abbrev> 0.32; <abbrev xmlns:xlink="http://www.w3.org/1999/xlink" xlink:title="length of scape" id="ABBRID0EC6AI" xlink:type="simple">A1L</abbrev> 2.85; <abbrev xmlns:xlink="http://www.w3.org/1999/xlink" xlink:title="length of pedicel" id="ABBRID0EG6AI" xlink:type="simple">A2L</abbrev> 1.41; <abbrev xmlns:xlink="http://www.w3.org/1999/xlink" xlink:title="length of first flagellomere" id="ABBRID0EK6AI" xlink:type="simple">A3L</abbrev> 1.55; <abbrev xmlns:xlink="http://www.w3.org/1999/xlink" xlink:title="length of second flagellomere" id="ABBRID0EO6AI" xlink:type="simple">A4L</abbrev> 2.07; <abbrev xmlns:xlink="http://www.w3.org/1999/xlink" xlink:title="pronotal length" id="ABBRID0ES6AI" xlink:type="simple">PnL</abbrev> 2.21; <abbrev xmlns:xlink="http://www.w3.org/1999/xlink" xlink:title="maximum pronotal width" id="ABBRID0EW6AI" xlink:type="simple">PnW</abbrev> 2.64; <abbrev xmlns:xlink="http://www.w3.org/1999/xlink" xlink:title="length of anterior pronotal lobe" id="ABBRID0E16AI" xlink:type="simple">APL</abbrev> 0.90; <abbrev xmlns:xlink="http://www.w3.org/1999/xlink" xlink:title="length of posterior pronotal lobe" id="ABBRID0E56AI" xlink:type="simple">PPL</abbrev> 1.31; <abbrev xmlns:xlink="http://www.w3.org/1999/xlink" xlink:title="length of right hemelytron" id="ABBRID0ECABI" xlink:type="simple">HeL</abbrev> 7.26; <abbrev xmlns:xlink="http://www.w3.org/1999/xlink" xlink:title="maximum width of right hemelytron" id="ABBRID0EGABI" xlink:type="simple">HeW</abbrev> 2.47; <abbrev xmlns:xlink="http://www.w3.org/1999/xlink" xlink:title="length of Sc of right hemelytron" id="ABBRID0EKABI" xlink:type="simple">Sc</abbrev> 5.66; <abbrev xmlns:xlink="http://www.w3.org/1999/xlink" xlink:title="length of R + M of right hemelytron" id="ABBRID0EOABI" xlink:type="simple">R+M</abbrev> 3.84; <abbrev xmlns:xlink="http://www.w3.org/1999/xlink" xlink:title="length of right hind wing" id="ABBRID0ESABI" xlink:type="simple">HWL</abbrev> 4.92; <abbrev xmlns:xlink="http://www.w3.org/1999/xlink" xlink:title="maximum width of right hind wing" id="ABBRID0EWABI" xlink:type="simple">HWW</abbrev> 1.54; <abbrev xmlns:xlink="http://www.w3.org/1999/xlink" xlink:title="length of left fore femur" id="ABBRID0E1ABI" xlink:type="simple">AFL</abbrev> 3.33; <abbrev xmlns:xlink="http://www.w3.org/1999/xlink" xlink:title="length of left fore tibia" id="ABBRID0E5ABI" xlink:type="simple">ATL</abbrev> 3.87; <abbrev xmlns:xlink="http://www.w3.org/1999/xlink" xlink:title="length of left mid femur" id="ABBRID0ECBBI" xlink:type="simple">MFL</abbrev> 2.46; <abbrev xmlns:xlink="http://www.w3.org/1999/xlink" xlink:title="length of left mid tibia" id="ABBRID0EGBBI" xlink:type="simple">MTL</abbrev> 3.24; <abbrev xmlns:xlink="http://www.w3.org/1999/xlink" xlink:title="length of left hind femur" id="ABBRID0EKBBI" xlink:type="simple">PFL</abbrev> 3.58; <abbrev xmlns:xlink="http://www.w3.org/1999/xlink" xlink:title="length of left hind tibia" id="ABBRID0EOBBI" xlink:type="simple">PTL</abbrev> 4.84. <bold><italic>Paratypes</italic></bold> (♂): <abbrev xmlns:xlink="http://www.w3.org/1999/xlink" xlink:title="body length excluding hemelytra" id="ABBRID0EVBBI" xlink:type="simple">BL</abbrev> 9.19–10.45; <abbrev xmlns:xlink="http://www.w3.org/1999/xlink" xlink:title="head length" id="ABBRID0EZBBI" xlink:type="simple">HL</abbrev> 1.94–2.12; <abbrev xmlns:xlink="http://www.w3.org/1999/xlink" xlink:title="length of anteocular area of head" id="ABBRID0E4BBI" xlink:type="simple">AoL</abbrev> 0.70–0.79; <abbrev xmlns:xlink="http://www.w3.org/1999/xlink" xlink:title="width of anteocular area of head, measured immediately in front of compound eyes" id="ABBRID0EBCBI" xlink:type="simple">AoW</abbrev> 0.57–0.62; <abbrev xmlns:xlink="http://www.w3.org/1999/xlink" xlink:title="length of postocular area of head" id="ABBRID0EFCBI" xlink:type="simple">PoL</abbrev> 0.64–0.77; <abbrev xmlns:xlink="http://www.w3.org/1999/xlink" xlink:title="maximum width of postocular area of head" id="ABBRID0EJCBI" xlink:type="simple">PoW</abbrev> 0.80–0.86; <abbrev xmlns:xlink="http://www.w3.org/1999/xlink" xlink:title="maximum distance measured between outer margins of compound eyes" id="ABBRID0ENCBI" xlink:type="simple">OE</abbrev> 1.08–1.17; <abbrev xmlns:xlink="http://www.w3.org/1999/xlink" xlink:title="width of synthlipsis, minimum distance measured between inner margins of compound eyes" id="ABBRID0ERCBI" xlink:type="simple">IE</abbrev> 0.55–0.59; <abbrev xmlns:xlink="http://www.w3.org/1999/xlink" xlink:title="maximum diameter of left compound eye" id="ABBRID0EVCBI" xlink:type="simple">ED</abbrev> 0.60–0.64; <abbrev xmlns:xlink="http://www.w3.org/1999/xlink" xlink:title="maximum diameter of left ocellus" id="ABBRID0EZCBI" xlink:type="simple">OD</abbrev> 0.14–0.19; <abbrev xmlns:xlink="http://www.w3.org/1999/xlink" xlink:title="minimum distance measured between inner margins of lateral ocelli" id="ABBRID0E4CBI" xlink:type="simple">OCD</abbrev> 0.34–0.41; <abbrev xmlns:xlink="http://www.w3.org/1999/xlink" xlink:title="minimum distance between postero-inner margin of left compound eye and antero-outer margin of left lateral ocellus" id="ABBRID0EBDBI" xlink:type="simple">COD</abbrev> 0.15–0.18; <abbrev xmlns:xlink="http://www.w3.org/1999/xlink" xlink:title="length of first visible labial segment" id="ABBRID0EFDBI" xlink:type="simple">R1L</abbrev> 1.03–1.14; <abbrev xmlns:xlink="http://www.w3.org/1999/xlink" xlink:title="length of second visible labial segment" id="ABBRID0EJDBI" xlink:type="simple">R2L</abbrev> 1.26–1.41; <abbrev xmlns:xlink="http://www.w3.org/1999/xlink" xlink:title="length of third visible labial segment" id="ABBRID0ENDBI" xlink:type="simple">R3L</abbrev> 0.32–0.46; <abbrev xmlns:xlink="http://www.w3.org/1999/xlink" xlink:title="length of scape" id="ABBRID0ERDBI" xlink:type="simple">A1L</abbrev> 2.68–3.06; <abbrev xmlns:xlink="http://www.w3.org/1999/xlink" xlink:title="length of pedicel" id="ABBRID0EVDBI" xlink:type="simple">A2L</abbrev> 1.30–1.55; <abbrev xmlns:xlink="http://www.w3.org/1999/xlink" xlink:title="length of first flagellomere" id="ABBRID0EZDBI" xlink:type="simple">A3L</abbrev> 1.37–1.61; <abbrev xmlns:xlink="http://www.w3.org/1999/xlink" xlink:title="length of second flagellomere" id="ABBRID0E4DBI" xlink:type="simple">A4L</abbrev> 1.74–2.17; <abbrev xmlns:xlink="http://www.w3.org/1999/xlink" xlink:title="pronotal length" id="ABBRID0EBEBI" xlink:type="simple">PnL</abbrev> 1.95–3.10; <abbrev xmlns:xlink="http://www.w3.org/1999/xlink" xlink:title="maximum pronotal width" id="ABBRID0EFEBI" xlink:type="simple">PnW</abbrev> 2.42–2.74; <abbrev xmlns:xlink="http://www.w3.org/1999/xlink" xlink:title="length of anterior pronotal lobe" id="ABBRID0EJEBI" xlink:type="simple">APL</abbrev> 0.74–0.99; <abbrev xmlns:xlink="http://www.w3.org/1999/xlink" xlink:title="length of posterior pronotal lobe" id="ABBRID0ENEBI" xlink:type="simple">PPL</abbrev> 1.22–2.25; <abbrev xmlns:xlink="http://www.w3.org/1999/xlink" xlink:title="length of right hemelytron" id="ABBRID0EREBI" xlink:type="simple">HeL</abbrev> 7.26–7.88; <abbrev xmlns:xlink="http://www.w3.org/1999/xlink" xlink:title="maximum width of right hemelytron" id="ABBRID0EVEBI" xlink:type="simple">HeW</abbrev> 2.23–2.63; <abbrev xmlns:xlink="http://www.w3.org/1999/xlink" xlink:title="length of Sc of right hemelytron" id="ABBRID0EZEBI" xlink:type="simple">Sc</abbrev> 5.32–6.09; <abbrev xmlns:xlink="http://www.w3.org/1999/xlink" xlink:title="length of R + M of right hemelytron" id="ABBRID0E4EBI" xlink:type="simple">R+M</abbrev> 3.44–4.08; <abbrev xmlns:xlink="http://www.w3.org/1999/xlink" xlink:title="length of right hind wing" id="ABBRID0EBFBI" xlink:type="simple">HWL</abbrev> 4.92–5.22; <abbrev xmlns:xlink="http://www.w3.org/1999/xlink" xlink:title="maximum width of right hind wing" id="ABBRID0EFFBI" xlink:type="simple">HWW</abbrev> 1.46–1.62; <abbrev xmlns:xlink="http://www.w3.org/1999/xlink" xlink:title="length of left fore femur" id="ABBRID0EJFBI" xlink:type="simple">AFL</abbrev> 3.15–3.46; <abbrev xmlns:xlink="http://www.w3.org/1999/xlink" xlink:title="length of left fore tibia" id="ABBRID0ENFBI" xlink:type="simple">ATL</abbrev> 3.78–4.08; <abbrev xmlns:xlink="http://www.w3.org/1999/xlink" xlink:title="length of left mid femur" id="ABBRID0ERFBI" xlink:type="simple">MFL</abbrev> 2.33–2.69; <abbrev xmlns:xlink="http://www.w3.org/1999/xlink" xlink:title="length of left mid tibia" id="ABBRID0EVFBI" xlink:type="simple">MTL</abbrev> 2.73–3.50; <abbrev xmlns:xlink="http://www.w3.org/1999/xlink" xlink:title="length of left hind femur" id="ABBRID0EZFBI" xlink:type="simple">PFL</abbrev> 3.56–3.91; <abbrev xmlns:xlink="http://www.w3.org/1999/xlink" xlink:title="length of left hind tibia" id="ABBRID0E4FBI" xlink:type="simple">PTL</abbrev> 4.80–5.10. <bold><italic>Paratypes</italic></bold> (♀): <abbrev xmlns:xlink="http://www.w3.org/1999/xlink" xlink:title="body length excluding hemelytra" id="ABBRID0EEGBI" xlink:type="simple">BL</abbrev> 10.11–10.91; <abbrev xmlns:xlink="http://www.w3.org/1999/xlink" xlink:title="head length" id="ABBRID0EIGBI" xlink:type="simple">HL</abbrev> 2.00–2.10; <abbrev xmlns:xlink="http://www.w3.org/1999/xlink" xlink:title="length of anteocular area of head" id="ABBRID0EMGBI" xlink:type="simple">AoL</abbrev> 0.73–0.79; <abbrev xmlns:xlink="http://www.w3.org/1999/xlink" xlink:title="width of anteocular area of head, measured immediately in front of compound eyes" id="ABBRID0EQGBI" xlink:type="simple">AoW</abbrev> 0.60–0.63; <abbrev xmlns:xlink="http://www.w3.org/1999/xlink" xlink:title="length of postocular area of head" id="ABBRID0EUGBI" xlink:type="simple">PoL</abbrev> 0.67–0.76; <abbrev xmlns:xlink="http://www.w3.org/1999/xlink" xlink:title="maximum width of postocular area of head" id="ABBRID0EYGBI" xlink:type="simple">PoW</abbrev> 0.82–0.87; <abbrev xmlns:xlink="http://www.w3.org/1999/xlink" xlink:title="maximum distance measured between outer margins of compound eyes" id="ABBRID0E3GBI" xlink:type="simple">OE</abbrev> 1.06–1.15; <abbrev xmlns:xlink="http://www.w3.org/1999/xlink" xlink:title="width of synthlipsis, minimum distance measured between inner margins of compound eyes" id="ABBRID0EAHBI" xlink:type="simple">IE</abbrev> 0.55–0.60; <abbrev xmlns:xlink="http://www.w3.org/1999/xlink" xlink:title="maximum diameter of left compound eye" id="ABBRID0EEHBI" xlink:type="simple">ED</abbrev> 0.59–0.63; <abbrev xmlns:xlink="http://www.w3.org/1999/xlink" xlink:title="maximum diameter of left ocellus" id="ABBRID0EIHBI" xlink:type="simple">OD</abbrev> 0.15–0.19; <abbrev xmlns:xlink="http://www.w3.org/1999/xlink" xlink:title="minimum distance measured between inner margins of lateral ocelli" id="ABBRID0EMHBI" xlink:type="simple">OCD</abbrev> 0.36–0.46; <abbrev xmlns:xlink="http://www.w3.org/1999/xlink" xlink:title="minimum distance between postero-inner margin of left compound eye and antero-outer margin of left lateral ocellus" id="ABBRID0EQHBI" xlink:type="simple">COD</abbrev> 0.18–0.20; <abbrev xmlns:xlink="http://www.w3.org/1999/xlink" xlink:title="length of first visible labial segment" id="ABBRID0EUHBI" xlink:type="simple">R1L</abbrev> 1.08–1.15; <abbrev xmlns:xlink="http://www.w3.org/1999/xlink" xlink:title="length of second visible labial segment" id="ABBRID0EYHBI" xlink:type="simple">R2L</abbrev> 1.31–1.41; <abbrev xmlns:xlink="http://www.w3.org/1999/xlink" xlink:title="length of third visible labial segment" id="ABBRID0E3HBI" xlink:type="simple">R3L</abbrev> 0.32–0.37; <abbrev xmlns:xlink="http://www.w3.org/1999/xlink" xlink:title="length of scape" id="ABBRID0EAIBI" xlink:type="simple">A1L</abbrev> 2.52–2.83; <abbrev xmlns:xlink="http://www.w3.org/1999/xlink" xlink:title="length of pedicel" id="ABBRID0EEIBI" xlink:type="simple">A2L</abbrev> 1.26–1.35; <abbrev xmlns:xlink="http://www.w3.org/1999/xlink" xlink:title="length of first flagellomere" id="ABBRID0EIIBI" xlink:type="simple">A3L</abbrev> 1.23–1.41; <abbrev xmlns:xlink="http://www.w3.org/1999/xlink" xlink:title="length of second flagellomere" id="ABBRID0EMIBI" xlink:type="simple">A4L</abbrev> 1.61–1.87; <abbrev xmlns:xlink="http://www.w3.org/1999/xlink" xlink:title="pronotal length" id="ABBRID0EQIBI" xlink:type="simple">PnL</abbrev> 2.09–2.47; <abbrev xmlns:xlink="http://www.w3.org/1999/xlink" xlink:title="maximum pronotal width" id="ABBRID0EUIBI" xlink:type="simple">PnW</abbrev> 2.24–3.65; <abbrev xmlns:xlink="http://www.w3.org/1999/xlink" xlink:title="length of anterior pronotal lobe" id="ABBRID0EYIBI" xlink:type="simple">APL</abbrev> 0.70–0.88; <abbrev xmlns:xlink="http://www.w3.org/1999/xlink" xlink:title="length of posterior pronotal lobe" id="ABBRID0E3IBI" xlink:type="simple">PPL</abbrev> 1.39–1.65; <abbrev xmlns:xlink="http://www.w3.org/1999/xlink" xlink:title="length of right hemelytron" id="ABBRID0EAJBI" xlink:type="simple">HeL</abbrev> 7.66–8.21; <abbrev xmlns:xlink="http://www.w3.org/1999/xlink" xlink:title="maximum width of right hemelytron" id="ABBRID0EEJBI" xlink:type="simple">HeW</abbrev> 2.60–2.92; <abbrev xmlns:xlink="http://www.w3.org/1999/xlink" xlink:title="length of Sc of right hemelytron" id="ABBRID0EIJBI" xlink:type="simple">Sc</abbrev> 5.86–6.32; <abbrev xmlns:xlink="http://www.w3.org/1999/xlink" xlink:title="length of R + M of right hemelytron" id="ABBRID0EMJBI" xlink:type="simple">R+M</abbrev> 4.01–4.45; <abbrev xmlns:xlink="http://www.w3.org/1999/xlink" xlink:title="length of right hind wing" id="ABBRID0EQJBI" xlink:type="simple">HWL</abbrev> 5.25–6.82; <abbrev xmlns:xlink="http://www.w3.org/1999/xlink" xlink:title="maximum width of right hind wing" id="ABBRID0EUJBI" xlink:type="simple">HWW</abbrev> 1.67–2.15; <abbrev xmlns:xlink="http://www.w3.org/1999/xlink" xlink:title="length of left fore femur" id="ABBRID0EYJBI" xlink:type="simple">AFL</abbrev> 3.00–3.33; <abbrev xmlns:xlink="http://www.w3.org/1999/xlink" xlink:title="length of left fore tibia" id="ABBRID0E3JBI" xlink:type="simple">ATL</abbrev> 3.63–4.07; <abbrev xmlns:xlink="http://www.w3.org/1999/xlink" xlink:title="length of left mid femur" id="ABBRID0EAKBI" xlink:type="simple">MFL</abbrev> 2.31–3.13; <abbrev xmlns:xlink="http://www.w3.org/1999/xlink" xlink:title="length of left mid tibia" id="ABBRID0EEKBI" xlink:type="simple">MTL</abbrev> 2.94–3.83; <abbrev xmlns:xlink="http://www.w3.org/1999/xlink" xlink:title="length of left hind femur" id="ABBRID0EIKBI" xlink:type="simple">PFL</abbrev> 3.33–3.80; <abbrev xmlns:xlink="http://www.w3.org/1999/xlink" xlink:title="length of left hind tibia" id="ABBRID0EMKBI" xlink:type="simple">PTL</abbrev> 4.61–5.13.</p></tp:treatment-sec><tp:treatment-sec sec-type="distribution" id="SECID0EQKBI"><title>Distribution.</title><p>Vietnam, Central Highlands (Dak Lak, Gia Lai).</p></tp:treatment-sec><tp:treatment-sec sec-type="type locality" id="SECID0EVKBI"><title>Type locality.</title><p>Vietnam, Central Highlands, Dak Lak Province, Chu Yang Sin National Park.</p></tp:treatment-sec><tp:treatment-sec sec-type="etymology" id="SECID0E1KBI"><title>Etymology.</title><p>The new species is named after its yellow posterior pronotal lobe.</p><fig id="F5" position="float" orientation="portrait"><object-id xmlns:xlink="http://www.w3.org/1999/xlink" content-type="doi" xlink:type="simple">10.3897/zookeys.1118.83156.figure5</object-id><object-id xmlns:xlink="http://www.w3.org/1999/xlink" content-type="arpha" xlink:type="simple">74C7102F-45EA-58BA-A329-247333BAD717</object-id><label>Figure 5.</label><caption><p>Female external genitalia of six morphospecies in ventral view <bold>A</bold> type fA, <italic><tp:taxon-name><tp:taxon-name-part taxon-name-part-type="genus" reg="Biasticus">Biasticus</tp:taxon-name-part><tp:taxon-name-part taxon-name-part-type="species" reg="taynguyenensis">taynguyenensis</tp:taxon-name-part></tp:taxon-name></italic> Ha, Truong &amp; Ishikawa, sp. nov., holotype, ♀, HNL2018-073 <bold>B</bold> type fB, <italic><tp:taxon-name><tp:taxon-name-part taxon-name-part-type="genus" reg="Biasticus">B.</tp:taxon-name-part><tp:taxon-name-part taxon-name-part-type="species" reg="griseocapillus">griseocapillus</tp:taxon-name-part></tp:taxon-name></italic> Ha, Truong &amp; Ishikawa, sp. nov., holotype, ♀, HNL2018-038 <bold>C</bold> type fC, <italic><tp:taxon-name><tp:taxon-name-part taxon-name-part-type="genus" reg="Biasticus">B.</tp:taxon-name-part><tp:taxon-name-part taxon-name-part-type="species" reg="luteicollis">luteicollis</tp:taxon-name-part></tp:taxon-name></italic> Ha, Truong &amp; Ishikawa, sp. nov., paratype, ♀, HNL2018-024 <bold>D</bold> type fD, <italic><tp:taxon-name><tp:taxon-name-part taxon-name-part-type="genus" reg="Biasticus">B.</tp:taxon-name-part><tp:taxon-name-part taxon-name-part-type="species" reg="flavinotus">flavinotus</tp:taxon-name-part></tp:taxon-name></italic> (Matsumura, 1913), ♀, HNL2018-117 <bold>E</bold> type fE, <italic><tp:taxon-name><tp:taxon-name-part taxon-name-part-type="genus" reg="Biasticus">B.</tp:taxon-name-part><tp:taxon-name-part taxon-name-part-type="species" reg="confusus">confusus</tp:taxon-name-part></tp:taxon-name></italic> Hsiao et al., 1979, ♀, VN-Hem-1998-012 <bold>F</bold> type fF, <italic><tp:taxon-name><tp:taxon-name-part taxon-name-part-type="genus" reg="Biasticus">B.</tp:taxon-name-part><tp:taxon-name-part taxon-name-part-type="species" reg="flavus">flavus</tp:taxon-name-part></tp:taxon-name></italic> (Distant, 1903), ♀, LA-Redu-2004-006.</p></caption><graphic xmlns:xlink="http://www.w3.org/1999/xlink" xlink:href="zookeys-1118-133_article-83156__-g005.jpg" position="float" orientation="portrait" xlink:type="simple" id="oo_734748.jpg"><uri content-type="original_file" xlink:type="simple">https://binary.pensoft.net/fig/734748</uri></graphic></fig><fig id="F6" position="float" orientation="portrait"><object-id xmlns:xlink="http://www.w3.org/1999/xlink" content-type="doi" xlink:type="simple">10.3897/zookeys.1118.83156.figure6</object-id><object-id xmlns:xlink="http://www.w3.org/1999/xlink" content-type="arpha" xlink:type="simple">699A62E8-B361-5345-9687-8293CB07E055</object-id><label>Figure 6.</label><caption><p>Male genitalia of four morphospecies <bold>A–D</bold> type mA, <italic><tp:taxon-name><tp:taxon-name-part taxon-name-part-type="genus" reg="Biasticus">Biasticus</tp:taxon-name-part><tp:taxon-name-part taxon-name-part-type="species" reg="taynguyenensis">taynguyenensis</tp:taxon-name-part></tp:taxon-name></italic> Ha, Truong &amp; Ishikawa, sp. nov., paratype, ♂, TXL2016-545 <bold>E–I</bold> type mB, <italic><tp:taxon-name><tp:taxon-name-part taxon-name-part-type="genus" reg="Biasticus">B.</tp:taxon-name-part><tp:taxon-name-part taxon-name-part-type="species" reg="griseocapillus">griseocapillus</tp:taxon-name-part></tp:taxon-name></italic> Ha, Truong &amp; Ishikawa, sp. nov., paratype, ♂, TXL2016-546 <bold>J–N</bold> type mC, <italic><tp:taxon-name><tp:taxon-name-part taxon-name-part-type="genus" reg="Biasticus">B.</tp:taxon-name-part><tp:taxon-name-part taxon-name-part-type="species" reg="luteicollis">luteicollis</tp:taxon-name-part></tp:taxon-name></italic> Ha, Truong &amp; Ishikawa, sp. nov., holotype, ♂, HNL2018-025 <bold>O–R</bold> mF, <italic><tp:taxon-name><tp:taxon-name-part taxon-name-part-type="genus" reg="Biasticus">B.</tp:taxon-name-part><tp:taxon-name-part taxon-name-part-type="species" reg="flavus">flavus</tp:taxon-name-part></tp:taxon-name></italic> (Distant, 1903), ♂, HEM-TH2004-018. <bold>A, E, J, O</bold> pygophore with paramere(s) in dorsal view <bold>B, F, K, P</bold> phallus in dorsal view <bold>C, G, L, Q</bold> phallus in lateral view <bold>D, I, N, R</bold> articulatory apparatus <bold>H, M</bold> distal dorsal lobe of endosoma.</p></caption><graphic xmlns:xlink="http://www.w3.org/1999/xlink" xlink:href="zookeys-1118-133_article-83156__-g006.jpg" position="float" orientation="portrait" xlink:type="simple" id="oo_734749.jpg"><uri content-type="original_file" xlink:type="simple">https://binary.pensoft.net/fig/734749</uri></graphic></fig><fig id="F7" position="float" orientation="portrait"><object-id xmlns:xlink="http://www.w3.org/1999/xlink" content-type="doi" xlink:type="simple">10.3897/zookeys.1118.83156.figure7</object-id><object-id xmlns:xlink="http://www.w3.org/1999/xlink" content-type="arpha" xlink:type="simple">86E72E23-A740-579C-9E85-94221C322E81</object-id><label>Figure 7.</label><caption><p><italic><tp:taxon-name><tp:taxon-name-part taxon-name-part-type="genus" reg="Biasticus">Biasticus</tp:taxon-name-part><tp:taxon-name-part taxon-name-part-type="species" reg="flavinotus">flavinotus</tp:taxon-name-part></tp:taxon-name></italic> (Matsumura, 1913), ♀, TW-Redu-2014-001 <bold>A</bold> body in dorsal view <bold>B</bold> body in lateral view <bold>C</bold> head in dorsal view <bold>D</bold> head in lateral view <bold>E</bold> pronotum in dorsal view <bold>F</bold> female external genitalia in ventral view.</p></caption><graphic xmlns:xlink="http://www.w3.org/1999/xlink" xlink:href="zookeys-1118-133_article-83156__-g007.jpg" position="float" orientation="portrait" xlink:type="simple" id="oo_734750.jpg"><uri content-type="original_file" xlink:type="simple">https://binary.pensoft.net/fig/734750</uri></graphic></fig><fig id="F8" position="float" orientation="portrait"><object-id xmlns:xlink="http://www.w3.org/1999/xlink" content-type="doi" xlink:type="simple">10.3897/zookeys.1118.83156.figure8</object-id><object-id xmlns:xlink="http://www.w3.org/1999/xlink" content-type="arpha" xlink:type="simple">69668934-ABD9-5C9B-BA02-85C8CC49C8B9</object-id><label>Figure 8.</label><caption><p><italic><tp:taxon-name><tp:taxon-name-part taxon-name-part-type="genus" reg="Biasticus">Biasticus</tp:taxon-name-part><tp:taxon-name-part taxon-name-part-type="species" reg="confusus">confusus</tp:taxon-name-part></tp:taxon-name></italic> Hsiao et al., 1979, ♀, VN-Hem-1998-012 <bold>A</bold> body in dorsal view <bold>B</bold> body in lateral view <bold>C</bold> head in dorsal view <bold>D</bold> head in lateral view <bold>E</bold> pronotum in dorsal view <bold>F</bold> female external genitalia in ventral view.</p></caption><graphic xmlns:xlink="http://www.w3.org/1999/xlink" xlink:href="zookeys-1118-133_article-83156__-g008.jpg" position="float" orientation="portrait" xlink:type="simple" id="oo_734751.jpg"><uri content-type="original_file" xlink:type="simple">https://binary.pensoft.net/fig/734751</uri></graphic></fig><fig id="F9" position="float" orientation="portrait"><object-id xmlns:xlink="http://www.w3.org/1999/xlink" content-type="doi" xlink:type="simple">10.3897/zookeys.1118.83156.figure9</object-id><object-id xmlns:xlink="http://www.w3.org/1999/xlink" content-type="arpha" xlink:type="simple">CAB3E2A7-B302-5412-AFFF-1305456F014B</object-id><label>Figure 9.</label><caption><p><italic><tp:taxon-name><tp:taxon-name-part taxon-name-part-type="genus" reg="Biasticus">Biasticus</tp:taxon-name-part><tp:taxon-name-part taxon-name-part-type="species" reg="flavus">flavus</tp:taxon-name-part></tp:taxon-name></italic> (Distant, 1903), ♀, LA-Redu-2004-006 <bold>A</bold> body in dorsal view <bold>B</bold> body in lateral view <bold>C</bold> head in dorsal view <bold>D</bold> head in lateral view <bold>E</bold> pronotum in dorsal view.</p></caption><graphic xmlns:xlink="http://www.w3.org/1999/xlink" xlink:href="zookeys-1118-133_article-83156__-g009.jpg" position="float" orientation="portrait" xlink:type="simple" id="oo_734752.jpg"><uri content-type="original_file" xlink:type="simple">https://binary.pensoft.net/fig/734752</uri></graphic></fig><fig id="F10" position="float" orientation="portrait"><object-id xmlns:xlink="http://www.w3.org/1999/xlink" content-type="doi" xlink:type="simple">10.3897/zookeys.1118.83156.figure10</object-id><object-id xmlns:xlink="http://www.w3.org/1999/xlink" content-type="arpha" xlink:type="simple">A489FD37-808D-5F95-AFAC-F68EB4A80F54</object-id><label>Figure 10.</label><caption><p><italic><tp:taxon-name><tp:taxon-name-part taxon-name-part-type="genus" reg="Biasticus">Biasticus</tp:taxon-name-part><tp:taxon-name-part taxon-name-part-type="species" reg="flavus">flavus</tp:taxon-name-part></tp:taxon-name></italic> (Distant, 1903) <bold>A</bold> female genitalia in ventral view, ♀, LA-Redu-2004-006 <bold>B–L</bold> male genitalia, paratype, ♂, HEM-TH2004-018 <bold>B–E</bold> pygophore with parameres <bold>B</bold> dorsal view <bold>C</bold> lateral view <bold>D</bold> ventral view <bold>E</bold> apical portion of pygophore showing median process (mpp) and parameres <bold>F–L</bold> phallus <bold>F</bold> dorsal view <bold>G</bold> lateral view <bold>H</bold> articulatory apparatus (aa) <bold>I</bold> phallus with endosoma semi-everted, dorsal view <bold>J</bold> aedeagus with endosoma semi-everted, ventral view <bold>K</bold> phallus with endosoma semi-everted, lateral view <bold>L</bold> distal dorsal lobe of endosoma (ddl).</p></caption><graphic xmlns:xlink="http://www.w3.org/1999/xlink" xlink:href="zookeys-1118-133_article-83156__-g010.jpg" position="float" orientation="portrait" xlink:type="simple" id="oo_734753.jpg"><uri content-type="original_file" xlink:type="simple">https://binary.pensoft.net/fig/734753</uri></graphic></fig><table-wrap id="T3" position="float" orientation="portrait"><label>Table 3.</label><caption><p>Correlation and contribution in the percentage for the first and second dimensions (PC1 and PC2) of Principle Component Analysis (<abbrev xmlns:xlink="http://www.w3.org/1999/xlink" xlink:title="Principal Component Analyses" id="ABBRID0EOVDK" xlink:type="simple">PCA</abbrev>) of the 10 most contributing morphometric characters based on female and male datasets (upper and lower tables, respectively).</p></caption><table id="TID0EANDI" rules="all"><tbody><tr><td rowspan="1" colspan="11">
                          <bold>Female dataset</bold>
                        </td></tr><tr><td rowspan="1" colspan="1"/><td rowspan="1" colspan="1">
                          <abbrev xmlns:xlink="http://www.w3.org/1999/xlink" xlink:title="length of pedicel" id="ABBRID0EFWDK" xlink:type="simple">A2L</abbrev>
                        </td><td rowspan="1" colspan="1">
                          <abbrev xmlns:xlink="http://www.w3.org/1999/xlink" xlink:title="length of right hemelytron" id="ABBRID0ENWDK" xlink:type="simple">HeL</abbrev>
                        </td><td rowspan="1" colspan="1">
                          <abbrev xmlns:xlink="http://www.w3.org/1999/xlink" xlink:title="length of Sc of right hemelytron" id="ABBRID0EVWDK" xlink:type="simple">Sc</abbrev>
                        </td><td rowspan="1" colspan="1">
                          <abbrev xmlns:xlink="http://www.w3.org/1999/xlink" xlink:title="length of second flagellomere" id="ABBRID0E4WDK" xlink:type="simple">A4L</abbrev>
                        </td><td rowspan="1" colspan="1">mGr</td><td rowspan="1" colspan="1">mBr</td><td rowspan="1" colspan="1">
                          <abbrev xmlns:xlink="http://www.w3.org/1999/xlink" xlink:title="head length" id="ABBRID0ELXDK" xlink:type="simple">HL</abbrev>
                        </td><td rowspan="1" colspan="1">
                          <abbrev xmlns:xlink="http://www.w3.org/1999/xlink" xlink:title="length of left fore femur" id="ABBRID0ETXDK" xlink:type="simple">AFL</abbrev>
                        </td><td rowspan="1" colspan="1">
                          <abbrev xmlns:xlink="http://www.w3.org/1999/xlink" xlink:title="length of anteocular area of head" id="ABBRID0E2XDK" xlink:type="simple">AoL</abbrev>
                        </td><td rowspan="1" colspan="1">
                          <abbrev xmlns:xlink="http://www.w3.org/1999/xlink" xlink:title="length of scape" id="ABBRID0EDYDK" xlink:type="simple">A1L</abbrev>
                        </td></tr><tr><td rowspan="1" colspan="1">Dim.1 (PC1)</td><td rowspan="1" colspan="1">0.855</td><td rowspan="1" colspan="1">0.947</td><td rowspan="1" colspan="1">0.872</td><td rowspan="1" colspan="1">-0.783</td><td rowspan="1" colspan="1">-0.732</td><td rowspan="1" colspan="1">0.842</td><td rowspan="1" colspan="1">-0.235</td><td rowspan="1" colspan="1">0.102</td><td rowspan="1" colspan="1">-0.109</td><td rowspan="1" colspan="1">0.413</td></tr><tr><td rowspan="1" colspan="1">Dim.2 (PC2)</td><td rowspan="1" colspan="1">-0.139</td><td rowspan="1" colspan="1">0.189</td><td rowspan="1" colspan="1">0.412</td><td rowspan="1" colspan="1">-0.428</td><td rowspan="1" colspan="1">0.182</td><td rowspan="1" colspan="1">-0.008</td><td rowspan="1" colspan="1">0.689</td><td rowspan="1" colspan="1">-0.512</td><td rowspan="1" colspan="1">0.833</td><td rowspan="1" colspan="1">-0.542</td></tr><tr><td rowspan="1" colspan="1">Contribution (%)</td><td rowspan="1" colspan="1">4.720</td><td rowspan="1" colspan="1">4.701</td><td rowspan="1" colspan="1">4.650</td><td rowspan="1" colspan="1">4.614</td><td rowspan="1" colspan="1">4.612</td><td rowspan="1" colspan="1">4.531</td><td rowspan="1" colspan="1">4.494</td><td rowspan="1" colspan="1">4.428</td><td rowspan="1" colspan="1">4.326</td><td rowspan="1" colspan="1">4.229</td></tr><tr><td rowspan="1" colspan="11">
                          <bold>Male dataset</bold>
                        </td></tr><tr><td rowspan="1" colspan="1"/><td rowspan="1" colspan="1">
                          <abbrev xmlns:xlink="http://www.w3.org/1999/xlink" xlink:title="length of left hind tibia" id="ABBRID0E32DK" xlink:type="simple">PTL</abbrev>
                        </td><td rowspan="1" colspan="1">
                          <abbrev xmlns:xlink="http://www.w3.org/1999/xlink" xlink:title="length of left hind femur" id="ABBRID0EE3DK" xlink:type="simple">PFL</abbrev>
                        </td><td rowspan="1" colspan="1">mGr</td><td rowspan="1" colspan="1">
                          <abbrev xmlns:xlink="http://www.w3.org/1999/xlink" xlink:title="length of left mid femur" id="ABBRID0EP3DK" xlink:type="simple">MFL</abbrev>
                        </td><td rowspan="1" colspan="1">
                          <abbrev xmlns:xlink="http://www.w3.org/1999/xlink" xlink:title="length of scape" id="ABBRID0EX3DK" xlink:type="simple">A1L</abbrev>
                        </td><td rowspan="1" colspan="1">
                          <abbrev xmlns:xlink="http://www.w3.org/1999/xlink" xlink:title="length of left fore femur" id="ABBRID0E63DK" xlink:type="simple">AFL</abbrev>
                        </td><td rowspan="1" colspan="1">
                          <abbrev xmlns:xlink="http://www.w3.org/1999/xlink" xlink:title="length of left fore tibia" id="ABBRID0EH4DK" xlink:type="simple">ATL</abbrev>
                        </td><td rowspan="1" colspan="1">
                          <abbrev xmlns:xlink="http://www.w3.org/1999/xlink" xlink:title="maximum diameter of left ocellus" id="ABBRID0EP4DK" xlink:type="simple">OD</abbrev>
                        </td><td rowspan="1" colspan="1">
                          <abbrev xmlns:xlink="http://www.w3.org/1999/xlink" xlink:title="length of second visible labial segment" id="ABBRID0EX4DK" xlink:type="simple">R2L</abbrev>
                        </td><td rowspan="1" colspan="1">
                          <abbrev xmlns:xlink="http://www.w3.org/1999/xlink" xlink:title="maximum distance measured between outer margins of compound eyes" id="ABBRID0E64DK" xlink:type="simple">OE</abbrev>
                        </td></tr><tr><td rowspan="1" colspan="1">Dim.1 (PC1)</td><td rowspan="1" colspan="1">0.940</td><td rowspan="1" colspan="1">0.891</td><td rowspan="1" colspan="1">-0.060</td><td rowspan="1" colspan="1">0.921</td><td rowspan="1" colspan="1">0.926</td><td rowspan="1" colspan="1">0.824</td><td rowspan="1" colspan="1">0.747</td><td rowspan="1" colspan="1">-0.737</td><td rowspan="1" colspan="1">0.685</td><td rowspan="1" colspan="1">-0.318</td></tr><tr><td rowspan="1" colspan="1">Dim.2 (PC2)</td><td rowspan="1" colspan="1">0.243</td><td rowspan="1" colspan="1">0.166</td><td rowspan="1" colspan="1">0.880</td><td rowspan="1" colspan="1">0.190</td><td rowspan="1" colspan="1">-0.117</td><td rowspan="1" colspan="1">0.390</td><td rowspan="1" colspan="1">0.535</td><td rowspan="1" colspan="1">-0.148</td><td rowspan="1" colspan="1">0.600</td><td rowspan="1" colspan="1">0.727</td></tr><tr><td rowspan="1" colspan="1">Contribution (%)</td><td rowspan="1" colspan="1">4.130</td><td rowspan="1" colspan="1">4.109</td><td rowspan="1" colspan="1">4.083</td><td rowspan="1" colspan="1">4.061</td><td rowspan="1" colspan="1">4.051</td><td rowspan="1" colspan="1">3.983</td><td rowspan="1" colspan="1">3.942</td><td rowspan="1" colspan="1">3.940</td><td rowspan="1" colspan="1">3.913</td><td rowspan="1" colspan="1">3.895</td></tr></tbody></table></table-wrap><fig id="F11" position="float" orientation="portrait"><object-id xmlns:xlink="http://www.w3.org/1999/xlink" content-type="doi" xlink:type="simple">10.3897/zookeys.1118.83156.figure11</object-id><object-id xmlns:xlink="http://www.w3.org/1999/xlink" content-type="arpha" xlink:type="simple">EB6531F8-9D52-5822-81D0-CDE9ECCB599B</object-id><label>Figure 11.</label><caption><p>2D <abbrev xmlns:xlink="http://www.w3.org/1999/xlink" xlink:title="Principal Component Analyses" id="ABBRID0ERBEK" xlink:type="simple">PCA</abbrev>-plots from morphological dataset of the female adults (<bold>A</bold>) and male adults (<bold>B</bold>) of <italic><tp:taxon-name><tp:taxon-name-part taxon-name-part-type="genus" reg="Biasticus">Biasticus</tp:taxon-name-part></tp:taxon-name></italic> collected from Vietnam and its surrounding areas.</p></caption><graphic xmlns:xlink="http://www.w3.org/1999/xlink" xlink:href="zookeys-1118-133_article-83156__-g011.jpg" position="float" orientation="portrait" xlink:type="simple" id="oo_734754.jpg"><uri content-type="original_file" xlink:type="simple">https://binary.pensoft.net/fig/734754</uri></graphic></fig><fig id="F12" position="float" orientation="portrait"><object-id xmlns:xlink="http://www.w3.org/1999/xlink" content-type="doi" xlink:type="simple">10.3897/zookeys.1118.83156.figure12</object-id><object-id xmlns:xlink="http://www.w3.org/1999/xlink" content-type="arpha" xlink:type="simple">6555DF86-19C7-5B84-B2A3-2C92C47CF7D7</object-id><label>Figure 12.</label><caption><p>Bayesian inference phylogenetic tree based on the concatenated 16S + Uni dataset (661 bp) of <italic><tp:taxon-name><tp:taxon-name-part taxon-name-part-type="genus" reg="Biasticus">Biasticus</tp:taxon-name-part></tp:taxon-name></italic> species collected from Vietnam and its surrounding areas. Posterior probability values and bootstrap values (in %) were given beside the basal nodes. The tips are labeled with the specimen IDs. The circles after specimen IDs showed the collecting localities.</p></caption><graphic xmlns:xlink="http://www.w3.org/1999/xlink" xlink:href="zookeys-1118-133_article-83156__-g012.jpg" position="float" orientation="portrait" xlink:type="simple" id="oo_734755.jpg"><uri content-type="original_file" xlink:type="simple">https://binary.pensoft.net/fig/734755</uri></graphic></fig><fig id="F13" position="float" orientation="portrait"><object-id xmlns:xlink="http://www.w3.org/1999/xlink" content-type="doi" xlink:type="simple">10.3897/zookeys.1118.83156.figure13</object-id><object-id xmlns:xlink="http://www.w3.org/1999/xlink" content-type="arpha" xlink:type="simple">181F013F-C0F2-5FE5-876B-2D70F6CC6EE7</object-id><label>Figure 13.</label><caption><p><italic><tp:taxon-name><tp:taxon-name-part taxon-name-part-type="genus" reg="Biasticus">Biasticus</tp:taxon-name-part><tp:taxon-name-part taxon-name-part-type="species" reg="taynguyenensis">taynguyenensis</tp:taxon-name-part></tp:taxon-name></italic> Ha, Truong &amp; Ishikawa, sp. nov., holotype, ♀, HNL2018-073 <bold>A</bold> body in dorsal view <bold>B</bold> body in lateral view <bold>C</bold> head in dorsal view <bold>D</bold> head in lateral view.</p></caption><graphic xmlns:xlink="http://www.w3.org/1999/xlink" xlink:href="zookeys-1118-133_article-83156__-g013.jpg" position="float" orientation="portrait" xlink:type="simple" id="oo_734756.jpg"><uri content-type="original_file" xlink:type="simple">https://binary.pensoft.net/fig/734756</uri></graphic></fig><fig id="F14" position="float" orientation="portrait"><object-id xmlns:xlink="http://www.w3.org/1999/xlink" content-type="doi" xlink:type="simple">10.3897/zookeys.1118.83156.figure14</object-id><object-id xmlns:xlink="http://www.w3.org/1999/xlink" content-type="arpha" xlink:type="simple">5460468D-A967-5731-9068-7DA6B3ABC6D8</object-id><label>Figure 14.</label><caption><p><italic><tp:taxon-name><tp:taxon-name-part taxon-name-part-type="genus" reg="Biasticus">Biasticus</tp:taxon-name-part><tp:taxon-name-part taxon-name-part-type="species" reg="taynguyenensis">taynguyenensis</tp:taxon-name-part></tp:taxon-name></italic> Ha, Truong &amp; Ishikawa, sp. nov., holotype, ♀, HNL2018-073 <bold>A</bold> pronotum in dorsal view <bold>B</bold> anterior pronotal lobe in dorsal view <bold>C, D</bold> setae on posterior pronotum <bold>E</bold> right hemelytron <bold>F</bold> right hind wing.</p></caption><graphic xmlns:xlink="http://www.w3.org/1999/xlink" xlink:href="zookeys-1118-133_article-83156__-g014.jpg" position="float" orientation="portrait" xlink:type="simple" id="oo_734757.jpg"><uri content-type="original_file" xlink:type="simple">https://binary.pensoft.net/fig/734757</uri></graphic></fig><fig id="F15" position="float" orientation="portrait"><object-id xmlns:xlink="http://www.w3.org/1999/xlink" content-type="doi" xlink:type="simple">10.3897/zookeys.1118.83156.figure15</object-id><object-id xmlns:xlink="http://www.w3.org/1999/xlink" content-type="arpha" xlink:type="simple">534A239F-08CC-5D16-B9E6-4C91E07BB364</object-id><label>Figure 15.</label><caption><p><italic><tp:taxon-name><tp:taxon-name-part taxon-name-part-type="genus" reg="Biasticus">Biasticus</tp:taxon-name-part><tp:taxon-name-part taxon-name-part-type="species" reg="taynguyenensis">taynguyenensis</tp:taxon-name-part></tp:taxon-name></italic> Ha, Truong &amp; Ishikawa, sp. nov. <bold>A</bold> female genitalia in ventral view, holotype, ♀, HNL2018-073 <bold>B–L</bold> male genitalia, paratype, ♂, TXL2016-545 <bold>B–E</bold> pygophore with parameres <bold>B</bold> dorsal view <bold>C</bold> lateral view <bold>D</bold> ventral view <bold>E</bold> apical portion of pygophore, showing median process (mpp) and parameres <bold>F–L</bold> phallus <bold>F</bold> dorsal view <bold>G</bold> lateral view <bold>H</bold> articulatory apparatus (aa) <bold>I</bold> aedeagus with endosoma semi-everted dorsal view <bold>J</bold> aedeagus with endosoma semi-everted, ventral view <bold>K</bold> aedeagus with endosoma semi-everted, lateral view <bold>L</bold> distal dorsal lobe of endosoma (ddl).</p></caption><graphic xmlns:xlink="http://www.w3.org/1999/xlink" xlink:href="zookeys-1118-133_article-83156__-g015.jpg" position="float" orientation="portrait" xlink:type="simple" id="oo_734758.jpg"><uri content-type="original_file" xlink:type="simple">https://binary.pensoft.net/fig/734758</uri></graphic></fig><fig id="F16" position="float" orientation="portrait"><object-id xmlns:xlink="http://www.w3.org/1999/xlink" content-type="doi" xlink:type="simple">10.3897/zookeys.1118.83156.figure16</object-id><object-id xmlns:xlink="http://www.w3.org/1999/xlink" content-type="arpha" xlink:type="simple">4184453D-99BC-5E9F-9329-B50A23A7021D</object-id><label>Figure 16.</label><caption><p><italic><tp:taxon-name><tp:taxon-name-part taxon-name-part-type="genus" reg="Biasticus">Biasticus</tp:taxon-name-part><tp:taxon-name-part taxon-name-part-type="species" reg="griseocapillus">griseocapillus</tp:taxon-name-part></tp:taxon-name></italic> Ha, Truong &amp; Ishikawa, sp. nov., holotype, ♀, HNL2018-038 <bold>A</bold> body in dorsal view <bold>B</bold> body in lateral view <bold>C</bold> head in dorsal view <bold>D</bold> head in lateral view.</p></caption><graphic xmlns:xlink="http://www.w3.org/1999/xlink" xlink:href="zookeys-1118-133_article-83156__-g016.jpg" position="float" orientation="portrait" xlink:type="simple" id="oo_734759.jpg"><uri content-type="original_file" xlink:type="simple">https://binary.pensoft.net/fig/734759</uri></graphic></fig><fig id="F17" position="float" orientation="portrait"><object-id xmlns:xlink="http://www.w3.org/1999/xlink" content-type="doi" xlink:type="simple">10.3897/zookeys.1118.83156.figure17</object-id><object-id xmlns:xlink="http://www.w3.org/1999/xlink" content-type="arpha" xlink:type="simple">60C88B91-8189-5EAB-8C93-A078E59205E8</object-id><label>Figure 17.</label><caption><p><italic><tp:taxon-name><tp:taxon-name-part taxon-name-part-type="genus" reg="Biasticus">Biasticus</tp:taxon-name-part><tp:taxon-name-part taxon-name-part-type="species" reg="griseocapillus">griseocapillus</tp:taxon-name-part></tp:taxon-name></italic> Ha, Truong &amp; Ishikawa, sp. nov., holotype, ♀, HNL2018-038 <bold>A</bold> pronotum in dorsal view <bold>B</bold> anterior pronotal lobe in dorsal view <bold>C, D</bold> setae on posterior pronotum <bold>E</bold> right hemelytron <bold>F</bold> right hind wing.</p></caption><graphic xmlns:xlink="http://www.w3.org/1999/xlink" xlink:href="zookeys-1118-133_article-83156__-g017.jpg" position="float" orientation="portrait" xlink:type="simple" id="oo_734760.jpg"><uri content-type="original_file" xlink:type="simple">https://binary.pensoft.net/fig/734760</uri></graphic></fig><fig id="F18" position="float" orientation="portrait"><object-id xmlns:xlink="http://www.w3.org/1999/xlink" content-type="doi" xlink:type="simple">10.3897/zookeys.1118.83156.figure18</object-id><object-id xmlns:xlink="http://www.w3.org/1999/xlink" content-type="arpha" xlink:type="simple">0DD35C52-43F8-553B-BF62-DE28313EC895</object-id><label>Figure 18.</label><caption><p><italic><tp:taxon-name><tp:taxon-name-part taxon-name-part-type="genus" reg="Biasticus">Biasticus</tp:taxon-name-part><tp:taxon-name-part taxon-name-part-type="species" reg="griseocapillus">griseocapillus</tp:taxon-name-part></tp:taxon-name></italic> Ha, Truong &amp; Ishikawa, sp. nov. <bold>A</bold> female genitalia in ventral view, holotype, ♀, HNL2018-038 <bold>B–M</bold> male genitalia, paratype, ♂, TXL2016-546 <bold>B–F</bold> pygophore with paramere <bold>B</bold> dorsal view <bold>C</bold> lateral view <bold>D</bold> ventral view <bold>E</bold> apical portion of pygophore, showing median process (mpp) and paramere <bold>F</bold> left paramere <bold>G–M</bold> phallus <bold>G</bold> dorsal view <bold>H</bold> lateral view <bold>I</bold> articulatory apparatus (aa) <bold>J</bold> aedeagus with endosoma semi-everted, dorsal view <bold>K</bold> aedeagus with endosoma semi-everted, ventral view <bold>L</bold> aedeagus with endosoma semi-everted, lateral view <bold>M</bold> distal dorsal lobe of endosoma (ddl).</p></caption><graphic xmlns:xlink="http://www.w3.org/1999/xlink" xlink:href="zookeys-1118-133_article-83156__-g018.jpg" position="float" orientation="portrait" xlink:type="simple" id="oo_734761.jpg"><uri content-type="original_file" xlink:type="simple">https://binary.pensoft.net/fig/734761</uri></graphic></fig><fig id="F19" position="float" orientation="portrait"><object-id xmlns:xlink="http://www.w3.org/1999/xlink" content-type="doi" xlink:type="simple">10.3897/zookeys.1118.83156.figure19</object-id><object-id xmlns:xlink="http://www.w3.org/1999/xlink" content-type="arpha" xlink:type="simple">809BB16F-F5BE-5AFD-8FDB-EB66D153CF12</object-id><label>Figure 19.</label><caption><p><italic><tp:taxon-name><tp:taxon-name-part taxon-name-part-type="genus" reg="Biasticus">Biasticus</tp:taxon-name-part><tp:taxon-name-part taxon-name-part-type="species" reg="luteicollis">luteicollis</tp:taxon-name-part></tp:taxon-name></italic> Ha, Truong &amp; Ishikawa, sp. nov., holotype, ♂, HNL2018-025 <bold>A</bold> body in dorsal view <bold>B</bold> body in lateral view <bold>C</bold> head in dorsal view <bold>D</bold> head in lateral view.</p></caption><graphic xmlns:xlink="http://www.w3.org/1999/xlink" xlink:href="zookeys-1118-133_article-83156__-g019.jpg" position="float" orientation="portrait" xlink:type="simple" id="oo_734762.jpg"><uri content-type="original_file" xlink:type="simple">https://binary.pensoft.net/fig/734762</uri></graphic></fig><fig id="F20" position="float" orientation="portrait"><object-id xmlns:xlink="http://www.w3.org/1999/xlink" content-type="doi" xlink:type="simple">10.3897/zookeys.1118.83156.figure20</object-id><object-id xmlns:xlink="http://www.w3.org/1999/xlink" content-type="arpha" xlink:type="simple">113AA07D-E1D3-5DA2-BFFC-4EFA45409E44</object-id><label>Figure 20.</label><caption><p><italic><tp:taxon-name><tp:taxon-name-part taxon-name-part-type="genus" reg="Biasticus">Biasticus</tp:taxon-name-part><tp:taxon-name-part taxon-name-part-type="species" reg="luteicollis">luteicollis</tp:taxon-name-part></tp:taxon-name></italic> Ha, Truong &amp; Ishikawa, sp. nov., holotype, ♂, HNL2018-025 <bold>A</bold> pronotum in dorsal view <bold>B</bold> anterior pronotal lobe in dorsal view <bold>C</bold> setae on posterior pronotum <bold>D</bold> right hemelytron <bold>E</bold> right hind wing.</p></caption><graphic xmlns:xlink="http://www.w3.org/1999/xlink" xlink:href="zookeys-1118-133_article-83156__-g020.jpg" position="float" orientation="portrait" xlink:type="simple" id="oo_734763.jpg"><uri content-type="original_file" xlink:type="simple">https://binary.pensoft.net/fig/734763</uri></graphic></fig><fig id="F21" position="float" orientation="portrait"><object-id xmlns:xlink="http://www.w3.org/1999/xlink" content-type="doi" xlink:type="simple">10.3897/zookeys.1118.83156.figure21</object-id><object-id xmlns:xlink="http://www.w3.org/1999/xlink" content-type="arpha" xlink:type="simple">7534F0F0-0CEC-5DD1-BF11-7B4B48D3DA9F</object-id><label>Figure 21.</label><caption><p><italic><tp:taxon-name><tp:taxon-name-part taxon-name-part-type="genus" reg="Biasticus">Biasticus</tp:taxon-name-part><tp:taxon-name-part taxon-name-part-type="species" reg="luteicollis">luteicollis</tp:taxon-name-part></tp:taxon-name></italic> Ha, Truong &amp; Ishikawa, sp. nov. <bold>A</bold> female external genitalia in ventral view, paratype, ♀, HNL2018-024 <bold>B–J</bold> male genitalia, holoype, ♂, HNL2018-025 <bold>B–E</bold> pygophore with parameres <bold>B</bold> dorsal view <bold>C</bold> lateral view <bold>D</bold> ventral view <bold>E</bold> apical portion of pygophore, showing median process (mpp) and parameres <bold>F–H</bold> phallus <bold>F</bold> phallus with endosoma semi-everted, dorsal view <bold>G</bold> phallus with endosoma semi-everted, lateral view <bold>H</bold> phallus with endosoma semi-everted, ventral view <bold>I</bold> articulatory apparatus (aa) <bold>J</bold> distal dorsal lobe of endosoma (ddl).</p></caption><graphic xmlns:xlink="http://www.w3.org/1999/xlink" xlink:href="zookeys-1118-133_article-83156__-g021.jpg" position="float" orientation="portrait" xlink:type="simple" id="oo_734764.jpg"><uri content-type="original_file" xlink:type="simple">https://binary.pensoft.net/fig/734764</uri></graphic></fig></tp:treatment-sec></tp:taxon-treatment>
