# Supplementary material for: ﻿Three new species of the genus Biasticus Stål, 1867 (Insecta, Heteroptera, Reduviidae, Harpactorinae) from Central Highlands, Vietnam
Source: Zookeys. 2022 Aug 24;1118:133–80. doi: 10.3897/zookeys.1118.83156 (PMC9848743; doi:10.3897/zookeys.1118.83156)
Supplement: Supplementary material 2 — Female morphometric dataset [file zookeys-1118-133_article-83156__-s002.csv]

	MFL	A2L	mRr	mGr	mBr	HL	AoL	PoL	AoW	PoW	OE	IE	ED	OCD	COD	OD	R1L	R2L	A1L	A3L	A4L	HeL	HeW	Sc	R+M	AFL	Taxon
F01	2.771	1.58	0.348	0.336	0.316	2	0.73	0.73	0.59	0.82	1.06	0.54	0.63	0.41	0.16	0.17	1.11	1.38	3.06	1.44	1.59	8.98	2.94	6.668	4.622	3.41	a	HNL2018-036
F02	2.74	1.55	0.345	0.333	0.321	2.06	0.72	0.75	0.6	0.86	1.08	0.58	0.63	0.37	0.17	0.17	1.08	1.41	3.01	1.44	1.59	8.86	2.78	6.669	4.605	3.38	a	HNL2018-072
F03	2.76	1.67	0.358	0.343	0.299	2.12	0.76	0.76	0.58	0.82	1.11	0.57	0.65	0.41	0.17	0.19	1.22	1.45	3.13	1.55	1.59	8.61	2.97	6.588	4.425	3.32	a	HNL2018-073
F04	2.64	1.52	0.343	0.33	0.327	2.02	0.75	0.74	0.58	0.82	1.06	0.55	0.62	0.38	0.16	0.19	1.07	1.41	2.99	1.43	1.59	8.64	2.93	6.592	4.514	3.11	a	HNL2018-074
F05	2.68	1.6	0.344	0.332	0.324	2.05	0.73	0.7	0.6	0.84	1.06	0.58	0.63	0.41	0.17	0.19	1.09	1.37	3.13	1.52	1.74	8.63	2.82	6.702	4.606	3.25	a	HNL2018-075
F06	2.71	1.57	0.349	0.333	0.317	2.06	0.73	0.78	0.59	0.82	1.09	0.55	0.63	0.4	0.15	0.19	1.13	1.42	3.13	1.25	1.44	8.83	3.04	6.712	4.531	3.3	a	HNL2018-076
F07	2.78	1.57	0.368	0.325	0.307	1.94	0.67	0.7	0.57	0.82	1.05	0.55	0.62	0.38	0.16	0.17	1.06	1.27	2.92	1.36	1.64	8.88	2.98	6.488	4.481	3.31	b	HNL2018-007
F08	2.7	1.61	0.332	0.327	0.341	1.95	0.67	0.76	0.54	0.79	1.05	0.54	0.58	0.36	0.16	0.18	1.05	1.31	2.97	1.43	1.6	8.65	2.75	6.304	4.4	3.33	b	HNL2018-037
F09	2.77	1.59	0.389	0.326	0.284	1.99	0.67	0.85	0.56	0.82	1.05	0.56	0.6	0.36	0.17	0.18	1.09	1.31	3.01	1.52	1.56	8.56	2.67	6.693	4.673	3.37	b	HNL2018-038
F10	2.31	1.29	0.368	0.35	0.281	2.06	0.77	0.76	0.6	0.84	1.09	0.58	0.6	0.4	0.17	0.19	1.12	1.34	2.52	1.35	1.74	7.89	2.61	6.09	4.16	3	c	HNL2018-078
F11	2.42	1.33	0.389	0.358	0.253	2.02	0.77	0.76	0.6	0.82	1.06	0.57	0.59	0.46	0.17	0.19	1.09	1.32	2.54	1.31	1.74	8.01	2.67	6.31	4.45	3.09	c	HNL2018-080
F12	2.52	1.31	0.386	0.356	0.258	2.1	0.76	0.76	0.63	0.84	1.14	0.56	0.62	0.38	0.17	0.2	1.13	1.41	2.61	1.29	1.74	8	2.6	6.09	4.2	3.19	c	HNL2018-081
F13	2.56	1.26	0.38	0.355	0.265	2.04	0.78	0.71	0.62	0.86	1.12	0.6	0.6	0.38	0.19	0.18	1.09	1.41	2.55	1.27	1.63	7.88	2.75	6.32	4.15	3.33	c	HNL2018-082
F14	2.421	1.34	0.374	0.355	0.272	2	0.73	0.7	0.61	0.85	1.12	0.58	0.6	0.37	0.18	0.19	1.1	1.31	2.83	1.29	1.74	7.79	2.66	6.12	4.18	3.09	c	HNL2018-017
F15	2.701	1.3	0.377	0.354	0.269	2.01	0.77	0.68	0.6	0.83	1.08	0.56	0.62	0.39	0.19	0.18	1.1	1.33	2.66	1.31	1.74	7.84	2.66	6.13	4.25	3.11	c	HNL2018-018
F16	2.37	1.28	0.394	0.355	0.251	2.08	0.79	0.73	0.61	0.87	1.12	0.59	0.63	0.42	0.19	0.18	1.11	1.38	2.74	1.31	1.81	8.04	2.84	6.27	4.33	3.1	c	HNL2018-019
F17	2.48	1.27	0.388	0.353	0.259	2.09	0.76	0.74	0.62	0.86	1.15	0.6	0.6	0.42	0.15	0.2	1.12	1.41	2.61	1.23	1.67	7.98	2.62	6.24	4.41	3.15	c	HNL2018-020
F18	2.4	1.27	0.386	0.355	0.259	2.05	0.76	0.7	0.63	0.83	1.08	0.55	0.63	0.36	0.19	0.19	1.08	1.36	2.6	1.3	1.87	7.66	2.73	5.86	4.01	3.05	c	HNL2018-021
F19	2.51	1.32	0.395	0.359	0.246	2.1	0.76	0.72	0.61	0.84	1.15	0.58	0.62	0.41	0.15	0.19	1.15	1.33	2.8	1.31	1.74	8.21	2.92	6.28	4.31	3.15	c	HNL2018-023
F20	3.13	1.3	0.405	0.363	0.232	2.09	0.75	0.73	0.62	0.86	1.15	0.6	0.61	0.39	0.18	0.19	1.14	1.35	2.61	1.41	1.61	8	2.67	6.07	4.12	3.16	c	HNL2018-024
F21	2.5	1.3	0.431	0.358	0.211	2.02	0.75	0.67	0.6	0.82	1.09	0.57	0.63	0.36	0.16	0.19	1.15	1.33	2.68	1.35	1.74	7.95	2.71	6.08	4.15	3.18	c	TXL2016-616
F22	2.738	1.03	0.424	0.358	0.218	1.986	0.682	0.675	0.598	0.85	1.145	0.527	0.612	0.433	0.15	0.197	1.104	1.323	2.81	1.74	2.53	6.906	2.46	5.113	3.165	3.243	d	HEM-TH1999-002
F23	2.754	0.99	0.426	0.359	0.216	1.996	0.669	0.682	0.595	0.853	1.155	0.533	0.6	0.423	0.146	0.177	1.007	1.321	2.69	1.63	2.4	7.06	2.44	5.12	3.134	3.112	d	HEM-TH2004-022
F24	2.881	1.06	0.405	0.359	0.236	2.057	0.704	0.785	0.623	0.859	1.161	0.565	0.604	0.42	0.126	0.177	1.19	1.323	2.92	1.71	2.42	7.053	2.593	5.177	3.584	3.535	d	TW-Redu-2019-001
F25	2.933	1.11	0.434	0.36	0.206	2.06	0.743	0.793	0.632	0.864	1.157	0.575	0.603	0.423	0.136	0.179	1.2	1.323	3.04	1.68	2.44	7.127	2.579	5.262	3.474	3.583	d	TW-Redu-2014-001
F26	2.713	1.03	0.407	0.359	0.234	1.996	0.672	0.753	0.628	0.848	1.127	0.602	0.605	0.442	0.127	0.201	1.103	1.374	2.99	1.82	2.4	7.182	2.408	5.187	4.167	3.254	d	TXL2000-006
F27	2.955	1.11	0.439	0.355	0.206	2.061	0.736	0.752	0.619	0.866	1.15	0.587	0.624	0.44	0.147	0.212	0.986	1.343	2.96	1.71	2.4	7.06	2.44	5.295	3.998	3.427	d	HNL2018-117
F28	2.9331	1.7	0.381	0.358	0.261	1.987	0.712	0.698	0.586	0.795	1.038	0.522	0.575	0.384	0.139	0.173	1.074	1.328	3.21	1.25	1.61	7.9	2.37	5.83	4.077	3.574	e	LA-Redu-2004-006
F29	2.97	1.73	0.401	0.36	0.239	2.047	0.707	0.764	0.577	0.782	1.058	0.499	0.582	0.38	0.149	0.199	1.056	1.333	3.09	1.44	1.67	8.077	2.453	6.137	4.128	3.653	e	HEM-TH2004-017
F30	3.291	1.77	0.407	0.354	0.239	2.097	0.753	0.726	0.611	0.82	1.085	0.528	0.588	0.388	0.128	0.195	1.084	1.433	3.22	1.25	1.67	8.471	2.63	6.493	4.485	3.806	e	HEM-TH2004-021
F31	2.819	1.65	0.416	0.37	0.214	2.052	0.719	0.692	0.569	0.814	1.108	0.497	0.596	0.391	0.133	0.175	1.045	1.336	3.09	1.34	1.69	7.83	2.69	5.71	4.191	3.49	e	LA-Redu-2008-005
F32	3.00325	1.77	0.376	0.355	0.269	2.101	0.767	0.761	0.609	0.816	1.08	0.558	0.607	0.395	0.188	0.161	1.081	1.347	3.29	1.51	1.71	8.507	2.535	6.46	4.265	3.63075	e	LA-Redu-2010-004
F33	2.836	1.444	0.357	0.322	0.322	1.972	0.666	0.751	0.588	0.818	1.152	0.605	0.614	0.379	0.142	0.187	1.011	1.32	3.087	1.43	1.939	8.272	2.816	6.048	4.377	3.23	f	VN-Hem-1998-010
F34	2.792	1.443	0.347	0.331	0.323	1.862	0.616	0.697	0.57	0.788	1.143	0.545	0.586	0.339	0.119	0.172	1.002	1.29	3.051	1.456	2.025	8.086	2.766	5.964	4.074	3.37	f	VN-Hem-1998-011
F35	2.852	1.53	0.353	0.325	0.321	1.91	0.677	0.704	0.566	0.808	1.112	0.553	0.592	0.406	0.106	0.192	0.991	1.324	3.162	1.45	2.195	8.323	2.829	6.127	4.14	3.305	f	VN-Hem-1998-012
