# Supplementary material for: ﻿Three new species of the genus Biasticus Stål, 1867 (Insecta, Heteroptera, Reduviidae, Harpactorinae) from Central Highlands, Vietnam
Source: Zookeys. 2022 Aug 24;1118:133–80. doi: 10.3897/zookeys.1118.83156 (PMC9848743; doi:10.3897/zookeys.1118.83156)
Supplement: Supplementary material 3 — Male morphometric dataset [file zookeys-1118-133_article-83156__-s003.csv]

	HL	AoL	PoL	AoW	PoW	OE	IE	ED	OCD	OD	COD	R1L	R2L	A1L	HeL	HeW	Sc	R+M	AFL	ATL	MFL	MTL	PFL	PTL	mRr	mGr	mBr	Taxon
M01	1.975	0.682	0.782	0.563	0.785	1.025	0.544	0.614	0.382	0.141	0.207	1.112	1.386	3.276	8.476	2.717	6.558	4.344	3.302	3.914	2.73	3.29	3.995	5.449	0.353	0.332	0.314	a	TXL2016-545
M02	1.91	0.639	0.768	0.544	0.794	1.05	0.532	0.625	0.38	0.142	0.186	1.05	1.307	3.476	8.45	2.789	6.775	4.524	3.438	4.063	2.897	3.519	3.992	5.363	0.378	0.333	0.288	b	TXL2016-546
M03	2.019	0.743	0.692	0.58	0.821	1.105	0.558	0.611	0.375	0.18	0.174	1.073	1.337	2.795	7.341	2.234	5.515	3.874	3.357	3.93	2.327	2.73	3.795	4.936	0.389	0.359	0.252	c	HNL2018-079
M04	2.01	0.728	0.721	0.604	0.828	1.133	0.577	0.596	0.382	0.181	0.176	1.092	1.36	3.058	7.597	2.5	5.797	4.028	3.457	3.963	2.653	3.365	3.906	4.944	0.4	0.361	0.238	c	HNL2018-083
M05	1.94	0.707	0.642	0.57	0.798	1.08	0.563	0.607	0.383	0.155	0.166	1.032	1.264	2.68	7.271	2.329	5.675	3.736	3.15	3.885	2.5	3.214	3.627	4.907	0.382	0.36	0.258	c	HNL2018-084
M06	2.006	0.745	0.624	0.595	0.81	1.123	0.575	0.627	0.346	0.158	0.177	1.032	1.301	2.849	7.255	2.468	5.657	3.835	3.329	3.869	2.461	3.244	3.579	4.841	0.382	0.357	0.262	c	HNL2018-085
M07	2.051	0.748	0.762	0.616	0.846	1.128	0.571	0.643	0.383	0.176	0.178	1.102	1.378	2.834	7.439	2.494	5.707	4.004	3.456	4.081	2.691	3.501	3.771	5.103	0.396	0.357	0.247	c	HNL2018-086
M08	2.022	0.696	0.72	0.604	0.861	1.168	0.587	0.616	0.364	0.161	0.158	1.05	1.315	2.834	7.415	2.399	5.619	3.956	3.281	3.876	2.549	3.254	3.559	4.799	0.397	0.356	0.247	c	HNL2018-022
M09	2.015	0.747	0.76	0.591	0.821	1.105	0.547	0.612	0.341	0.191	0.171	1.081	1.328	2.822	7.514	2.439	5.848	3.878	3.226	3.784	2.519	3.25	3.617	4.903	0.408	0.361	0.231	c	HNL2018-025
M10	2.005	0.722	0.666	0.587	0.816	1.1	0.556	0.618	0.364	0.173	0.154	1.083	1.322	2.844	7.876	2.49	6.09	4.076	3.304	3.966	2.495	3.297	3.748	5.069	0.402	0.353	0.244	c	TXL2016-617
M11	1.995	0.713	0.732	0.55	0.762	1.063	0.54	0.604	0.348	0.143	0.187	1.056	1.356	3.62	8.206	2.518	6.196	4.072	3.711	4.368	3.222	3.824	4.603	5.957	0.369	0.361	0.27	d	LA-Redu-2004-011
M12	2.031	0.714	0.823	0.584	0.803	1.12	0.555	0.578	0.397	0.127	0.192	1.082	1.431	3.655	8.293	2.495	6.285	4.256	4.063	4.529	3.274	3.898	4.795	6.267	0.376	0.359	0.264	d	LA-Redu-2004-014
M13	2.089	0.711	0.771	0.591	0.794	1.127	0.556	0.619	0.365	0.15	0.196	1.111	1.436	3.499	7.808	2.468	5.926	4.166	3.85	4.39	3.132	3.898	4.539	5.907	0.39	0.36	0.25	d	HEM-TH2004-016
M14	2.086	0.692	0.766	0.568	0.809	1.124	0.567	0.605	0.468	0.12	0.19	1.071	1.42	3.557	7.925	2.544	6.043	4.17	3.85	4.358	3.271	3.83	4.645	5.962	0.397	0.363	0.24	d	HEM-TH2004-018
M15	2.102	0.712	0.787	0.597	0.811	1.136	0.584	0.609	0.44	0.127	0.198	1.083	1.368	3.492	8.007	2.566	5.804	4.159	3.75	4.201	3.227	3.781	4.645	5.972	0.393	0.362	0.245	d	HEM-TH2004-019
M16	2.035	0.725	0.766	0.566	0.801	1.086	0.525	0.582	0.433	0.165	0.189	1.056	1.406	3.529	7.872	2.413	6.051	4.165	3.845	4.369	3.225	3.846	4.645	6.013	0.389	0.361	0.25	d	LA-Redu-2010-005
M17	1.91	0.63	0.75	0.57	0.75	1.1	0.52	0.59	0.39	0.19	0.13	1.03	1.25	3.5	7.136	2.588	5.412	4.023	3.463	3.463	2.813	3.313	4.279	5.059	0.371	0.319	0.31	f	NSMT-I-He-8263
